# Supplementary material for: Simultaneous Determination of Paracetamol, Ibuprofen, and Caffeine in Tablets by Molecular Absorption Spectroscopy Combined with Classical Least Square Method
Source: Molecules. 2022 Apr 20;27(9):2657. doi: 10.3390/molecules27092657 (PMC9103904; doi:10.3390/molecules27092657)
Supplement: Supplementary file 1 [file molecules-27-02657-s001.zip]

Archive with 3 entries (2 files):
- supplementary materials-1663286/
- supplementary materials-1663286/EXP1(Lab Mix).csv
- supplementary materials-1663286/Kalman and CLS- Excell Program.xls
