# Supplementary material for: Simultaneous Determination of Paracetamol, Ibuprofen, and Caffeine in Tablets by Molecular Absorption Spectroscopy Combined with Classical Least Square Method
Source: Molecules. 2022 Apr 20;27(9):2657. doi: 10.3390/molecules27092657 (PMC9103904; doi:10.3390/molecules27092657)
Supplement: Supplementary file 1 [file molecules-27-02657-s001.zip › supplementary materials-1663286/EXP1(Lab Mix).csv]

SS		PAR101		PAR102		PAR103		IBU101		IBU102		IBU103		CAF51		CAF52		CAF53		M11		M12		M13		M21		M22		M23		M31		M32		M33		M41		M42		M43		M51		M52		M53
Wavelength (nm)	Abs	Wavelength (nm)	Abs	Wavelength (nm)	Abs	Wavelength (nm)	Abs	Wavelength (nm)	Abs	Wavelength (nm)	Abs	Wavelength (nm)	Abs	Wavelength (nm)	Abs	Wavelength (nm)	Abs	Wavelength (nm)	Abs	Wavelength (nm)	Abs	Wavelength (nm)	Abs	Wavelength (nm)	Abs	Wavelength (nm)	Abs	Wavelength (nm)	Abs	Wavelength (nm)	Abs	Wavelength (nm)	Abs	Wavelength (nm)	Abs	Wavelength (nm)	Abs	Wavelength (nm)	Abs	Wavelength (nm)	Abs	Wavelength (nm)	Abs	Wavelength (nm)	Abs	Wavelength (nm)	Abs	Wavelength (nm)	Abs
300.0171509	-0.001191139	300.0171509	0.057238543	300.0171509	0.057049852	300.0171509	0.057351595	300.0171509	-0.006034793	300.0171509	-0.00619864	300.0171509	-0.00628525	300.0171509	-0.002040543	300.0171509	-0.002043082	300.0171509	-0.002297732	300.0171509	0.098690368	300.0171509	0.098712653	300.0171509	0.098977648	300.0171509	0.086370327	300.0171509	0.085844778	300.0171509	0.085687973	300.0171509	0.071660019	300.0171509	0.07167089	300.0171509	0.071726978	300.0171509	0.059142184	300.0171509	0.059030164	300.0171509	0.059205815	300.0171509	0.045448907	300.0171509	0.045751866	300.0171509	0.045616966
299.5078735	-0.00117756	299.5078735	0.06071888	299.5078735	0.060540072	299.5078735	0.060745365	299.5078735	-0.006107801	299.5078735	-0.006182663	299.5078735	-0.006491842	299.5078735	-0.001432427	299.5078735	-0.001418695	299.5078735	-0.001426091	299.5078735	0.105461136	299.5078735	0.105534367	299.5078735	0.105421439	299.5078735	0.092211328	299.5078735	0.09156388	299.5078735	0.0912738	299.5078735	0.07656154	299.5078735	0.076549098	299.5078735	0.076642163	299.5078735	0.063348569	299.5078735	0.063111149	299.5078735	0.063137464	299.5078735	0.048603881	299.5078735	0.04890595	299.5078735	0.048457965
298.9985046	-0.00114374	298.9985046	0.063965322	298.9985046	0.063856666	298.9985046	0.063961022	298.9985046	-0.005896998	298.9985046	-0.006202786	298.9985046	-0.006263547	298.9985046	-0.000337329	298.9985046	-0.000210789	298.9985046	-0.000534318	298.9985046	0.111750223	298.9985046	0.111711413	298.9985046	0.111957662	298.9985046	0.097750142	298.9985046	0.097027898	298.9985046	0.097072117	298.9985046	0.081202045	298.9985046	0.081343628	298.9985046	0.081245579	298.9985046	0.067221574	298.9985046	0.067180812	298.9985046	0.067246534	298.9985046	0.051760949	298.9985046	0.052122422	298.9985046	0.051900718
298.4891663	-0.00080591	298.4891663	0.066624838	298.4891663	0.066521965	298.4891663	0.066679605	298.4891663	-0.005721275	298.4891663	-0.006258618	298.4891663	-0.006042324	298.4891663	0.000798132	298.4891663	0.000813107	298.4891663	0.000675873	298.4891663	0.11712385	298.4891663	0.117234409	298.4891663	0.117237695	298.4891663	0.102374144	298.4891663	0.101780936	298.4891663	0.101596288	298.4891663	0.085239664	298.4891663	0.085308649	298.4891663	0.085432671	298.4891663	0.070397161	298.4891663	0.070431463	298.4891663	0.070511848	298.4891663	0.054466661	298.4891663	0.054729525	298.4891663	0.054533307
298.0189514	-0.001197541	298.0189514	0.069841216	298.0189514	0.069743427	298.0189514	0.06966029	298.0189514	-0.005988516	298.0189514	-0.006230482	298.0189514	-0.006133975	298.0189514	0.002059188	298.0189514	0.001892039	298.0189514	0.001977152	298.0189514	0.124071732	298.0189514	0.124242201	298.0189514	0.12440192	298.0189514	0.108418919	298.0189514	0.107795678	298.0189514	0.107569687	298.0189514	0.090185136	298.0189514	0.090440318	298.0189514	0.09049397	298.0189514	0.074388042	298.0189514	0.074619599	298.0189514	0.074783802	298.0189514	0.057632975	298.0189514	0.05798544	298.0189514	0.05760983
297.5095825	-0.00103369	297.5095825	0.07240043	297.5095825	0.072162851	297.5095825	0.072198563	297.5095825	-0.005962551	297.5095825	-0.005966449	297.5095825	-0.006213401	297.5095825	0.003269333	297.5095825	0.003103708	297.5095825	0.003214118	297.5095825	0.129604086	297.5095825	0.129708529	297.5095825	0.129715115	297.5095825	0.113158189	297.5095825	0.112543032	297.5095825	0.112426281	297.5095825	0.094309956	297.5095825	0.094507717	297.5095825	0.094514959	297.5095825	0.077824891	297.5095825	0.077988051	297.5095825	0.078227796	297.5095825	0.060194813	297.5095825	0.060603824	297.5095825	0.060434837
297.0001221	-0.001102377	297.0001221	0.075344511	297.0001221	0.075176947	297.0001221	0.075294684	297.0001221	-0.005956738	297.0001221	-0.006148275	297.0001221	-0.006010389	297.0001221	0.005014009	297.0001221	0.004911786	297.0001221	0.004905135	297.0001221	0.137226969	297.0001221	0.137060374	297.0001221	0.137222171	297.0001221	0.119551629	297.0001221	0.11900828	297.0001221	0.118895464	297.0001221	0.099907473	297.0001221	0.099827297	297.0001221	0.09989398	297.0001221	0.082454257	297.0001221	0.08242102	297.0001221	0.082451627	297.0001221	0.063806884	297.0001221	0.064035982	297.0001221	0.063973859
296.4906616	-0.001156235	296.4906616	0.078554032	296.4906616	0.078350414	296.4906616	0.078480291	296.4906616	-0.005818642	296.4906616	-0.005859299	296.4906616	-0.006370007	296.4906616	0.007040673	296.4906616	0.006853085	296.4906616	0.006832766	296.4906616	0.1447016	296.4906616	0.144619063	296.4906616	0.144702107	296.4906616	0.126078218	296.4906616	0.125343844	296.4906616	0.125376806	296.4906616	0.105358712	296.4906616	0.105309948	296.4906616	0.105472982	296.4906616	0.087140843	296.4906616	0.087044328	296.4906616	0.087183177	296.4906616	0.06733159	296.4906616	0.067672685	296.4906616	0.06753996
295.9811707	-0.001100415	295.9811707	0.081180553	295.9811707	0.080961275	295.9811707	0.080973977	295.9811707	-0.005698951	295.9811707	-0.006007874	295.9811707	-0.006317663	295.9811707	0.009057734	295.9811707	0.008730387	295.9811707	0.008946081	295.9811707	0.151609436	295.9811707	0.151550055	295.9811707	0.151747227	295.9811707	0.132039249	295.9811707	0.131576702	295.9811707	0.131493762	295.9811707	0.110407017	295.9811707	0.110474944	295.9811707	0.110469006	295.9811707	0.091348864	295.9811707	0.091121182	295.9811707	0.091288358	295.9811707	0.070601285	295.9811707	0.070895374	295.9811707	0.070829153
295.5108643	-0.001181794	295.5108643	0.084791412	295.5108643	0.084663585	295.5108643	0.084637991	295.5108643	-0.005894284	295.5108643	-0.006153194	295.5108643	-0.006047407	295.5108643	0.011904518	295.5108643	0.011934533	295.5108643	0.011965403	295.5108643	0.161344081	295.5108643	0.161384359	295.5108643	0.161542192	295.5108643	0.140391827	295.5108643	0.139865577	295.5108643	0.139899343	295.5108643	0.117481664	295.5108643	0.117677398	295.5108643	0.117742062	295.5108643	0.096921556	295.5108643	0.097167715	295.5108643	0.097133979	295.5108643	0.075241297	295.5108643	0.075574741	295.5108643	0.07538148
295.0012817	-0.001398333	295.0012817	0.086999655	295.0012817	0.086616749	295.0012817	0.086921007	295.0012817	-0.005718228	295.0012817	-0.0059972	295.0012817	-0.005963918	295.0012817	0.013837742	295.0012817	0.014109944	295.0012817	0.014071907	295.0012817	0.167991042	295.0012817	0.167937651	295.0012817	0.167891353	295.0012817	0.146065265	295.0012817	0.145431683	295.0012817	0.145356536	295.0012817	0.122206613	295.0012817	0.122344308	295.0012817	0.122399956	295.0012817	0.100820161	295.0012817	0.100838572	295.0012817	0.101049557	295.0012817	0.078179292	295.0012817	0.078313507	295.0012817	0.078249492
294.4916992	-0.001054194	294.4916992	0.090174508	294.4916992	0.090018751	294.4916992	0.09036435	294.4916992	-0.005372125	294.4916992	-0.005644929	294.4916992	-0.005787111	294.4916992	0.017351684	294.4916992	0.017729063	294.4916992	0.017698636	294.4916992	0.17754896	294.4916992	0.177316666	294.4916992	0.177403435	294.4916992	0.154269695	294.4916992	0.15379265	294.4916992	0.153768972	294.4916992	0.129296154	294.4916992	0.12928848	294.4916992	0.129373133	294.4916992	0.106854983	294.4916992	0.106728204	294.4916992	0.10688369	294.4916992	0.082717836	294.4916992	0.082944289	294.4916992	0.082938835
293.9820862	-0.001345382	293.9820862	0.093015315	293.9820862	0.092602204	293.9820862	0.092957049	293.9820862	-0.005792501	293.9820862	-0.00584735	293.9820862	-0.005877099	293.9820862	0.020805378	293.9820862	0.020864734	293.9820862	0.020633138	293.9820862	0.186558634	293.9820862	0.186334267	293.9820862	0.186634168	293.9820862	0.161994293	293.9820862	0.161353424	293.9820862	0.161446601	293.9820862	0.135787711	293.9820862	0.135848582	293.9820862	0.135866061	293.9820862	0.112091303	293.9820862	0.111969113	293.9820862	0.112237729	293.9820862	0.086677663	293.9820862	0.086895756	293.9820862	0.086887024
293.5116272	-0.00083521	293.5116272	0.095352059	293.5116272	0.095235867	293.5116272	0.095480531	293.5116272	-0.005369076	293.5116272	-0.005491312	293.5116272	-0.005658181	293.5116272	0.024265276	293.5116272	0.024101033	293.5116272	0.024100898	293.5116272	0.194309115	293.5116272	0.194096014	293.5116272	0.194551691	293.5116272	0.168815151	293.5116272	0.168290094	293.5116272	0.16806145	293.5116272	0.141584039	293.5116272	0.141709149	293.5116272	0.141695306	293.5116272	0.11682564	293.5116272	0.116836615	293.5116272	0.117050529	293.5116272	0.090416506	293.5116272	0.09090329	293.5116272	0.090554617
293.0019531	-0.001384502	293.0019531	0.098707714	293.0019531	0.098549783	293.0019531	0.098720278	293.0019531	-0.00592817	293.0019531	-0.005840988	293.0019531	-0.005846202	293.0019531	0.029319649	293.0019531	0.029238131	293.0019531	0.029278854	293.0019531	0.207007289	293.0019531	0.20703131	293.0019531	0.20718874	293.0019531	0.179814085	293.0019531	0.179282799	293.0019531	0.179233208	293.0019531	0.150783137	293.0019531	0.151053265	293.0019531	0.150979593	293.0019531	0.124380961	293.0019531	0.124382064	293.0019531	0.124529205	293.0019531	0.096373789	293.0019531	0.096504919	293.0019531	0.096378088
292.4922485	-0.001314982	292.4922485	0.101177703	292.4922485	0.100784272	292.4922485	0.101248293	292.4922485	-0.005531189	292.4922485	-0.005908147	292.4922485	-0.005744765	292.4922485	0.033520269	292.4922485	0.033405365	292.4922485	0.033474327	292.4922485	0.216635987	292.4922485	0.216395378	292.4922485	0.21673128	292.4922485	0.188021228	292.4922485	0.187407121	292.4922485	0.187603459	292.4922485	0.157770857	292.4922485	0.15768525	292.4922485	0.157844201	292.4922485	0.129980415	292.4922485	0.129932925	292.4922485	0.13007836	292.4922485	0.100722283	292.4922485	0.100964658	292.4922485	0.100715071
291.9824829	-0.001221961	291.9824829	0.103876969	291.9824829	0.104038859	291.9824829	0.104239047	291.9824829	-0.005655355	291.9824829	-0.00569867	291.9824829	-0.005769366	291.9824829	0.039577782	291.9824829	0.039439395	291.9824829	0.039411098	291.9824829	0.229281753	291.9824829	0.229262188	291.9824829	0.229302168	291.9824829	0.198919907	291.9824829	0.198469162	291.9824829	0.198247716	291.9824829	0.166881785	291.9824829	0.166961163	291.9824829	0.167090267	291.9824829	0.13748008	291.9824829	0.137352929	291.9824829	0.137662083	291.9824829	0.106642291	291.9824829	0.106656954	291.9824829	0.106540188
291.5119629	-0.001135116	291.5119629	0.106463323	291.5119629	0.105644992	291.5119629	0.106452424	291.5119629	-0.005587263	291.5119629	-0.005783169	291.5119629	-0.005661001	291.5119629	0.044479022	291.5119629	0.044241061	291.5119629	0.044271941	291.5119629	0.239398703	291.5119629	0.239016682	291.5119629	0.239415199	291.5119629	0.207423806	291.5119629	0.206955507	291.5119629	0.207029477	291.5119629	0.174163014	291.5119629	0.174277529	291.5119629	0.174331054	291.5119629	0.143285349	291.5119629	0.143366352	291.5119629	0.143465042	291.5119629	0.111041375	291.5119629	0.111263089	291.5119629	0.110984489
291.0021667	-0.00135942	291.0021667	0.107978362	291.0021667	0.107601701	291.0021667	0.10811777	291.0021667	-0.005794772	291.0021667	-0.005977178	291.0021667	-0.006085914	291.0021667	0.048499496	291.0021667	0.048266496	291.0021667	0.04829001	291.0021667	0.247686729	291.0021667	0.247355625	291.0021667	0.247319385	291.0021667	0.214428932	291.0021667	0.213970318	291.0021667	0.213980183	291.0021667	0.180044025	291.0021667	0.180130512	291.0021667	0.180180207	291.0021667	0.148153245	291.0021667	0.148104712	291.0021667	0.148352891	291.0021667	0.114626169	291.0021667	0.114869051	291.0021667	0.114769101
290.4923706	-0.001419336	290.4923706	0.110350262	290.4923706	0.110004395	290.4923706	0.110255496	290.4923706	-0.00558876	290.4923706	-0.005830697	290.4923706	-0.005982264	290.4923706	0.054908131	290.4923706	0.054547479	290.4923706	0.054773993	290.4923706	0.26035136	290.4923706	0.260116279	290.4923706	0.260231733	290.4923706	0.225397363	290.4923706	0.225240007	290.4923706	0.22494331	290.4923706	0.18927066	290.4923706	0.189283311	290.4923706	0.189211547	290.4923706	0.155597001	290.4923706	0.155599594	290.4923706	0.15582931	290.4923706	0.120233737	290.4923706	0.120412514	290.4923706	0.12019895
289.9825134	-0.00143559	289.9825134	0.112171828	289.9825134	0.111676924	289.9825134	0.112059202	289.9825134	-0.005632474	289.9825134	-0.005801152	289.9825134	-0.005863667	289.9825134	0.060302429	289.9825134	0.060114836	289.9825134	0.060049848	289.9825134	0.269786239	289.9825134	0.269640714	289.9825134	0.270069242	289.9825134	0.233902738	289.9825134	0.233415783	289.9825134	0.233319163	289.9825134	0.196129128	289.9825134	0.196283221	289.9825134	0.196404502	289.9825134	0.161406025	289.9825134	0.161249623	289.9825134	0.161504075	289.9825134	0.12477272	289.9825134	0.12475495	289.9825134	0.124754846
289.5118408	-0.001255413	289.5118408	0.113863434	289.5118408	0.113360633	289.5118408	0.113770884	289.5118408	-0.005472336	289.5118408	-0.006195378	289.5118408	-0.005966681	289.5118408	0.06674987	289.5118408	0.066469139	289.5118408	0.066401046	289.5118408	0.281629235	289.5118408	0.281521618	289.5118408	0.281534731	289.5118408	0.243656412	289.5118408	0.243315727	289.5118408	0.243428603	289.5118408	0.204631329	289.5118408	0.204789802	289.5118408	0.20459713	289.5118408	0.168119684	289.5118408	0.167990476	289.5118408	0.168295354	289.5118408	0.129842967	289.5118408	0.129915193	289.5118408	0.129885942
289.0019226	-0.00129227	289.0019226	0.11566081	289.0019226	0.115231463	289.0019226	0.115862325	289.0019226	-0.005443738	289.0019226	-0.005680683	289.0019226	-0.005532755	289.0019226	0.07395906	289.0019226	0.073690394	289.0019226	0.073572438	289.0019226	0.293914884	289.0019226	0.293721378	289.0019226	0.294041395	289.0019226	0.254500479	289.0019226	0.253723085	289.0019226	0.254056424	289.0019226	0.213683456	289.0019226	0.213670701	289.0019226	0.213699505	289.0019226	0.175462946	289.0019226	0.175307989	289.0019226	0.175524592	289.0019226	0.135559201	289.0019226	0.135618687	289.0019226	0.135519236
288.4919739	-0.001365717	288.4919739	0.116827484	288.4919739	0.11633556	288.4919739	0.116910723	288.4919739	-0.005537672	288.4919739	-0.005777027	288.4919739	-0.005718559	288.4919739	0.079285753	288.4919739	0.079144554	288.4919739	0.079020256	288.4919739	0.302791536	288.4919739	0.303083956	288.4919739	0.302921802	288.4919739	0.262359977	288.4919739	0.26193741	288.4919739	0.26186648	288.4919739	0.220075205	288.4919739	0.220391378	288.4919739	0.220364898	288.4919739	0.180664793	288.4919739	0.180611357	288.4919739	0.180909753	288.4919739	0.13961789	288.4919739	0.139741212	288.4919739	0.139653415
287.9820251	-0.001239978	287.9820251	0.118673291	287.9820251	0.118486095	287.9820251	0.118825317	287.9820251	-0.00540433	287.9820251	-0.005447792	287.9820251	-0.006008234	287.9820251	0.088936847	287.9820251	0.088679699	287.9820251	0.088619624	287.9820251	0.318984836	287.9820251	0.318503261	287.9820251	0.318755955	287.9820251	0.275821269	287.9820251	0.275645196	287.9820251	0.275503874	287.9820251	0.231527418	287.9820251	0.231845081	287.9820251	0.231889814	287.9820251	0.1900163	287.9820251	0.189982623	287.9820251	0.19017385	287.9820251	0.146836519	287.9820251	0.146920741	287.9820251	0.146614105
287.511261	-0.001129023	287.511261	0.119553394	287.511261	0.11903325	287.511261	0.119693771	287.511261	-0.005519552	287.511261	-0.005731929	287.511261	-0.006172972	287.511261	0.094676592	287.511261	0.094428624	287.511261	0.094387998	287.511261	0.328211427	287.511261	0.328347147	287.511261	0.328432053	287.511261	0.284016848	287.511261	0.283558518	287.511261	0.283740282	287.511261	0.238389179	287.511261	0.238607943	287.511261	0.238529518	287.511261	0.195500821	287.511261	0.195459768	287.511261	0.195666343	287.511261	0.150834963	287.511261	0.151018769	287.511261	0.150757134
287.0012512	-0.001020054	287.0012512	0.121106671	287.0012512	0.120629395	287.0012512	0.121182168	287.0012512	-0.005550195	287.0012512	-0.005468612	287.0012512	-0.005623455	287.0012512	0.102976382	287.0012512	0.102628569	287.0012512	0.102562087	287.0012512	0.341241449	287.0012512	0.341269583	287.0012512	0.341741949	287.0012512	0.29540205	287.0012512	0.294762313	287.0012512	0.294792384	287.0012512	0.247859925	287.0012512	0.247966304	287.0012512	0.248073027	287.0012512	0.203264311	287.0012512	0.20294185	287.0012512	0.20319368	287.0012512	0.156796813	287.0012512	0.156651378	287.0012512	0.15653649
286.4912109	-0.000621026	286.4912109	0.122520094	286.4912109	0.122064032	286.4912109	0.122464475	286.4912109	-0.0051931	286.4912109	-0.005782173	286.4912109	-0.005553716	286.4912109	0.110553707	286.4912109	0.110416085	286.4912109	0.110189073	286.4912109	0.353540421	286.4912109	0.353476465	286.4912109	0.353832036	286.4912109	0.30601424	286.4912109	0.305480808	286.4912109	0.305579573	286.4912109	0.256683528	286.4912109	0.256702364	286.4912109	0.256864011	286.4912109	0.210270807	286.4912109	0.210236609	286.4912109	0.210324869	286.4912109	0.161946759	286.4912109	0.162186384	286.4912109	0.162068576
285.9811401	-0.000936528	285.9811401	0.123224593	285.9811401	0.122639366	285.9811401	0.123134558	285.9811401	-0.00525476	285.9811401	-0.005509528	285.9811401	-0.005700424	285.9811401	0.11645905	285.9811401	0.116391608	285.9811401	0.116383468	285.9811401	0.363103539	285.9811401	0.363505393	285.9811401	0.363611668	285.9811401	0.313975245	285.9811401	0.313616604	285.9811401	0.313753903	285.9811401	0.263618678	285.9811401	0.263755083	285.9811401	0.263469815	285.9811401	0.215733632	285.9811401	0.215584546	285.9811401	0.215748087	285.9811401	0.166334763	285.9811401	0.166324362	285.9811401	0.166331261
285.5102234	-0.000873032	285.5102234	0.124540628	285.5102234	0.124061443	285.5102234	0.124312098	285.5102234	-0.005494115	285.5102234	-0.00583125	285.5102234	-0.005740066	285.5102234	0.126102709	285.5102234	0.126003998	285.5102234	0.125979581	285.5102234	0.378387183	285.5102234	0.378181785	285.5102234	0.378611296	285.5102234	0.326847345	285.5102234	0.326349497	285.5102234	0.326730967	285.5102234	0.274239272	285.5102234	0.274564147	285.5102234	0.274540544	285.5102234	0.224430323	285.5102234	0.224313244	285.5102234	0.224540487	285.5102234	0.172848851	285.5102234	0.172905549	285.5102234	0.172837749
285.0001221	-0.001119005	285.0001221	0.125541658	285.0001221	0.124546278	285.0001221	0.125475371	285.0001221	-0.005295067	285.0001221	-0.005559463	285.0001221	-0.00535728	285.0001221	0.132897261	285.0001221	0.132750787	285.0001221	0.132699567	285.0001221	0.388828158	285.0001221	0.38910386	285.0001221	0.389090955	285.0001221	0.336156875	285.0001221	0.335624248	285.0001221	0.335799545	285.0001221	0.281882256	285.0001221	0.282020539	285.0001221	0.281972885	285.0001221	0.23066327	285.0001221	0.230466858	285.0001221	0.230715573	285.0001221	0.177730978	285.0001221	0.177671149	285.0001221	0.17768319
284.4899292	-0.001204924	284.4899292	0.126215769	284.4899292	0.125804951	284.4899292	0.12646114	284.4899292	-0.005319573	284.4899292	-0.005655058	284.4899292	-0.005693071	284.4899292	0.140689417	284.4899292	0.140670048	284.4899292	0.140436992	284.4899292	0.401468486	284.4899292	0.401387632	284.4899292	0.401713222	284.4899292	0.346847117	284.4899292	0.346296072	284.4899292	0.346422821	284.4899292	0.290851623	284.4899292	0.290779054	284.4899292	0.290973216	284.4899292	0.237808183	284.4899292	0.237529919	284.4899292	0.237609729	284.4899292	0.183058664	284.4899292	0.182906151	284.4899292	0.182741314
284.0190125	-0.000457992	284.0190125	0.127896429	284.0190125	0.127439597	284.0190125	0.127821416	284.0190125	-0.004870196	284.0190125	-0.005045956	284.0190125	-0.005210521	284.0190125	0.149523399	284.0190125	0.149501018	284.0190125	0.149395641	284.0190125	0.41460979	284.0190125	0.415067792	284.0190125	0.414652497	284.0190125	0.358460993	284.0190125	0.357915223	284.0190125	0.357886434	284.0190125	0.30042097	284.0190125	0.300847024	284.0190125	0.300812662	284.0190125	0.245704845	284.0190125	0.245585933	284.0190125	0.245566383	284.0190125	0.189132005	284.0190125	0.189043745	284.0190125	0.189056337
283.5087585	-0.000804928	283.5087585	0.128592999	283.5087585	0.128194563	283.5087585	0.128712896	283.5087585	-0.005227924	283.5087585	-0.005232071	283.5087585	-0.005368567	283.5087585	0.15563843	283.5087585	0.155664984	283.5087585	0.155584817	283.5087585	0.424699247	283.5087585	0.424914807	283.5087585	0.424931407	283.5087585	0.366909087	283.5087585	0.366851062	283.5087585	0.366992384	283.5087585	0.307742655	283.5087585	0.307818294	283.5087585	0.308545202	283.5087585	0.251368582	283.5087585	0.251312345	283.5087585	0.251488924	283.5087585	0.193331063	283.5087585	0.193416446	283.5087585	0.193406701
282.9985046	-0.000759916	282.9985046	0.129879696	282.9985046	0.129345391	282.9985046	0.12987541	282.9985046	-0.005235909	282.9985046	-0.005719311	282.9985046	-0.00558408	282.9985046	0.164615321	282.9985046	0.164438511	282.9985046	0.164221201	282.9985046	0.438803136	282.9985046	0.43899104	282.9985046	0.439377964	282.9985046	0.378942996	282.9985046	0.378610104	282.9985046	0.37877515	282.9985046	0.317641914	282.9985046	0.317904681	282.9985046	0.318431646	282.9985046	0.259355694	282.9985046	0.259462863	282.9985046	0.259592861	282.9985046	0.199589878	282.9985046	0.199543431	282.9985046	0.199214175
282.4882507	-0.000658971	282.4882507	0.130747648	282.4882507	0.130231753	282.4882507	0.130889685	282.4882507	-0.005019389	282.4882507	-0.005203706	282.4882507	-0.005757536	282.4882507	0.170412889	282.4882507	0.170269851	282.4882507	0.170233534	282.4882507	0.448241979	282.4882507	0.448362142	282.4882507	0.448398709	282.4882507	0.38690424	282.4882507	0.386566609	282.4882507	0.386595517	282.4882507	0.324333966	282.4882507	0.324464649	282.4882507	0.325039953	282.4882507	0.264845967	282.4882507	0.264898658	282.4882507	0.264986485	282.4882507	0.203690738	282.4882507	0.203467161	282.4882507	0.203617051
282.0171814	-0.000696654	282.0171814	0.131990302	282.0171814	0.131316024	282.0171814	0.13215962	282.0171814	-0.005095048	282.0171814	-0.00549995	282.0171814	-0.005425055	282.0171814	0.177234768	282.0171814	0.177116984	282.0171814	0.176615084	282.0171814	0.459045053	282.0171814	0.459165633	282.0171814	0.459441423	282.0171814	0.396289706	282.0171814	0.395902216	282.0171814	0.395864576	282.0171814	0.332207054	282.0171814	0.33234793	282.0171814	0.333008379	282.0171814	0.271115631	282.0171814	0.271032631	282.0171814	0.271346033	282.0171814	0.208473384	282.0171814	0.208414525	282.0171814	0.208272919
281.5068359	-0.000533286	281.5068359	0.13329188	281.5068359	0.13289533	281.5068359	0.133222993	281.5068359	-0.004680321	281.5068359	-0.005269517	281.5068359	-0.004985091	281.5068359	0.184379478	281.5068359	0.184280167	281.5068359	0.18412649	281.5068359	0.470803976	281.5068359	0.470974892	281.5068359	0.471085995	281.5068359	0.406318605	281.5068359	0.405934393	281.5068359	0.406089157	281.5068359	0.340818733	281.5068359	0.340931356	281.5068359	0.341490358	281.5068359	0.277933389	281.5068359	0.277990788	281.5068359	0.278157353	281.5068359	0.213688538	281.5068359	0.213679478	281.5068359	0.213581637
280.99646	-0.000601846	280.99646	0.134621597	280.99646	0.134006132	280.99646	0.134417686	280.99646	-0.004721843	280.99646	-0.004782142	280.99646	-0.004997549	280.99646	0.189254196	280.99646	0.189064619	280.99646	0.188822839	280.99646	0.478617072	280.99646	0.479051232	280.99646	0.47939226	280.99646	0.413346469	280.99646	0.41302827	280.99646	0.413009644	280.99646	0.346575856	280.99646	0.346779376	280.99646	0.347210318	280.99646	0.282695174	280.99646	0.282779485	280.99646	0.28297016	280.99646	0.217369735	280.99646	0.217377126	280.99646	0.217139304
280.4860535	-0.000530028	280.4860535	0.136198737	280.4860535	0.135774934	280.4860535	0.135878109	280.4860535	-0.004612589	280.4860535	-0.004984492	280.4860535	-0.005278372	280.4860535	0.196294106	280.4860535	0.196184293	280.4860535	0.19596348	280.4860535	0.491314769	280.4860535	0.49153316	280.4860535	0.491809994	280.4860535	0.424168378	280.4860535	0.423797429	280.4860535	0.423784047	280.4860535	0.355546832	280.4860535	0.355769932	280.4860535	0.356320202	280.4860535	0.290018141	280.4860535	0.290098965	280.4860535	0.290170133	280.4860535	0.222788677	280.4860535	0.22290054	280.4860535	0.22296153
280.0149231	-0.00033737	280.0149231	0.137374829	280.0149231	0.136771395	280.0149231	0.13674222	280.0149231	-0.004642792	280.0149231	-0.00487407	280.0149231	-0.005000872	280.0149231	0.200386867	280.0149231	0.200206921	280.0149231	0.200053851	280.0149231	0.498814434	280.0149231	0.499079675	280.0149231	0.499348283	280.0149231	0.430686891	280.0149231	0.430033118	280.0149231	0.43023926	280.0149231	0.360975862	280.0149231	0.361174256	280.0149231	0.361583978	280.0149231	0.294320315	280.0149231	0.294366092	280.0149231	0.294665664	280.0149231	0.225994989	280.0149231	0.226165503	280.0149231	0.226320311
279.5044861	-0.000329559	279.5044861	0.138825681	279.5044861	0.138628576	279.5044861	0.139033382	279.5044861	-0.004815921	279.5044861	-0.004772494	279.5044861	-0.005478991	279.5044861	0.20545647	279.5044861	0.205368706	279.5044861	0.204989693	279.5044861	0.508974135	279.5044861	0.509188294	279.5044861	0.509353221	279.5044861	0.439271539	279.5044861	0.438883811	279.5044861	0.438926399	279.5044861	0.368169278	279.5044861	0.368321389	279.5044861	0.368834347	279.5044861	0.300244451	279.5044861	0.300174743	279.5044861	0.300378949	279.5044861	0.230742127	279.5044861	0.230649397	279.5044861	0.230548501
278.9940186	-0.00019819	278.9940186	0.141552627	278.9940186	0.141283088	278.9940186	0.141490286	278.9940186	-0.004174707	278.9940186	-0.004520013	278.9940186	-0.004483962	278.9940186	0.211301817	278.9940186	0.211096084	278.9940186	0.210826995	278.9940186	0.520375431	278.9940186	0.520720661	278.9940186	0.521077931	278.9940186	0.449297428	278.9940186	0.44856444	278.9940186	0.448961139	278.9940186	0.376506627	278.9940186	0.376728475	278.9940186	0.377361864	278.9940186	0.30706358	278.9940186	0.307215333	278.9940186	0.307379156	278.9940186	0.235706866	278.9940186	0.236032859	278.9940186	0.235734165
278.4835205	-0.000453648	278.4835205	0.143424121	278.4835205	0.142762611	278.4835205	0.143392747	278.4835205	-0.004395282	278.4835205	-0.004438171	278.4835205	-0.004707583	278.4835205	0.214555694	278.4835205	0.214323103	278.4835205	0.213964735	278.4835205	0.527975798	278.4835205	0.528192043	278.4835205	0.52839464	278.4835205	0.455492497	278.4835205	0.455003023	278.4835205	0.455232233	278.4835205	0.3819381	278.4835205	0.382126689	278.4835205	0.382661074	278.4835205	0.311314106	278.4835205	0.311502457	278.4835205	0.311716139	278.4835205	0.239277259	278.4835205	0.239403561	278.4835205	0.239551514
278.0122375	-9.03E-05	278.0122375	0.146318857	278.0122375	0.146020309	278.0122375	0.146233309	278.0122375	-0.003752547	278.0122375	-0.004039745	278.0122375	-0.004053324	278.0122375	0.219368868	278.0122375	0.219208645	278.0122375	0.218987416	278.0122375	0.538915873	278.0122375	0.539263368	278.0122375	0.539726496	278.0122375	0.465176761	278.0122375	0.464545876	278.0122375	0.464999676	278.0122375	0.389887184	278.0122375	0.390263826	278.0122375	0.390463889	278.0122375	0.318058252	278.0122375	0.318336487	278.0122375	0.318392396	278.0122375	0.244471654	278.0122375	0.244554758	278.0122375	0.24459821
277.5016785	-8.90E-05	277.5016785	0.14886598	277.5016785	0.148604429	277.5016785	0.148906832	277.5016785	-0.003524881	277.5016785	-0.003698175	277.5016785	-0.00350504	277.5016785	0.22278446	277.5016785	0.22250853	277.5016785	0.22251084	277.5016785	0.54795152	277.5016785	0.548179328	277.5016785	0.54867202	277.5016785	0.472925037	277.5016785	0.472472251	277.5016785	0.472655743	277.5016785	0.396401435	277.5016785	0.39680934	277.5016785	0.397141308	277.5016785	0.323326916	277.5016785	0.323536485	277.5016785	0.323604614	277.5016785	0.248542205	277.5016785	0.248638466	277.5016785	0.248648062
276.9910889	-0.00022339	276.9910889	0.152144765	276.9910889	0.151844299	276.9910889	0.152257664	276.9910889	-0.003012229	276.9910889	-0.003110236	276.9910889	-0.003401873	276.9910889	0.226289307	276.9910889	0.226226108	276.9910889	0.225803888	276.9910889	0.558718979	276.9910889	0.559150338	276.9910889	0.559520245	276.9910889	0.482392639	276.9910889	0.481747925	276.9910889	0.482116818	276.9910889	0.404529929	276.9910889	0.404770821	276.9910889	0.405002743	276.9910889	0.329811722	276.9910889	0.330189347	276.9910889	0.330267251	276.9910889	0.253607303	276.9910889	0.253511995	276.9910889	0.253558427
276.4804688	-0.00016362	276.4804688	0.155990866	276.4804688	0.155845368	276.4804688	0.156185834	276.4804688	-0.002305504	276.4804688	-0.002312127	276.4804688	-0.002434109	276.4804688	0.229807008	276.4804688	0.229716296	276.4804688	0.229396363	276.4804688	0.570031643	276.4804688	0.570466638	276.4804688	0.570965886	276.4804688	0.492049485	276.4804688	0.491712213	276.4804688	0.49171105	276.4804688	0.412736267	276.4804688	0.412935764	276.4804688	0.41326952	276.4804688	0.336647362	276.4804688	0.337073863	276.4804688	0.337165594	276.4804688	0.259018451	276.4804688	0.258900315	276.4804688	0.259039432
276.0090942	-0.000305864	276.0090942	0.158574103	276.0090942	0.158408423	276.0090942	0.158639065	276.0090942	-0.002086738	276.0090942	-0.002105836	276.0090942	-0.002371191	276.0090942	0.231481688	276.0090942	0.231344754	276.0090942	0.230978594	276.0090942	0.577526867	276.0090942	0.577612281	276.0090942	0.578168154	276.0090942	0.498439878	276.0090942	0.497965187	276.0090942	0.497996926	276.0090942	0.418143094	276.0090942	0.418208659	276.0090942	0.418515295	276.0090942	0.341005117	276.0090942	0.34123674	276.0090942	0.341603369	276.0090942	0.262184888	276.0090942	0.262299269	276.0090942	0.262444258
275.4984436	-0.000616942	275.4984436	0.164204168	275.4984436	0.164016765	275.4984436	0.164161005	275.4984436	-0.000565396	275.4984436	-0.000641631	275.4984436	-0.000792082	275.4984436	0.234605974	275.4984436	0.234335088	275.4984436	0.234169545	275.4984436	0.591947198	275.4984436	0.592458665	275.4984436	0.592431009	275.4984436	0.5109092	275.4984436	0.510577917	275.4984436	0.51088208	275.4984436	0.428880483	275.4984436	0.429086775	275.4984436	0.429199994	275.4984436	0.349969477	275.4984436	0.350225359	275.4984436	0.350453913	275.4984436	0.269194841	275.4984436	0.269214749	275.4984436	0.269245505
274.9877625	-0.000581475	274.9877625	0.168680627	274.9877625	0.168553592	274.9877625	0.168745047	274.9877625	0.000620392	274.9877625	0.000663713	274.9877625	0.000733244	274.9877625	0.23645507	274.9877625	0.236372205	274.9877625	0.235711195	274.9877625	0.603518128	274.9877625	0.60369581	274.9877625	0.604094923	274.9877625	0.520750582	274.9877625	0.520421803	274.9877625	0.520644665	274.9877625	0.437119722	274.9877625	0.437632442	274.9877625	0.437718302	274.9877625	0.356853366	274.9877625	0.356968373	274.9877625	0.357289732	274.9877625	0.274485678	274.9877625	0.274486572	274.9877625	0.274675906
274.5162964	-8.23E-05	274.5162964	0.173955529	274.5162964	0.173896918	274.5162964	0.174062901	274.5162964	0.002694051	274.5162964	0.002517931	274.5162964	0.002436415	274.5162964	0.238283192	274.5162964	0.237908622	274.5162964	0.237712016	274.5162964	0.61596328	274.5162964	0.616038621	274.5162964	0.616210103	274.5162964	0.531853199	274.5162964	0.531181276	274.5162964	0.531526804	274.5162964	0.446443439	274.5162964	0.446351647	274.5162964	0.446537584	274.5162964	0.364368618	274.5162964	0.364470601	274.5162964	0.364852399	274.5162964	0.280410081	274.5162964	0.280269057	274.5162964	0.280459225
274.0055542	0.000369446	274.0055542	0.181504023	274.0055542	0.181279875	274.0055542	0.181484358	274.0055542	0.005042701	274.0055542	0.005132271	274.0055542	0.005176332	274.0055542	0.240192878	274.0055542	0.239948103	274.0055542	0.239700421	274.0055542	0.631681323	274.0055542	0.632065475	274.0055542	0.632319391	274.0055542	0.545321703	274.0055542	0.544870555	274.0055542	0.544940591	274.0055542	0.4580428	274.0055542	0.458379626	274.0055542	0.458761036	274.0055542	0.374110192	274.0055542	0.374156535	274.0055542	0.374594092	274.0055542	0.28780371	274.0055542	0.287900031	274.0055542	0.288032532
273.4947815	2.96E-05	273.4947815	0.185903277	273.4947815	0.185817399	273.4947815	0.186034197	273.4947815	0.005694159	273.4947815	0.005739905	273.4947815	0.005821203	273.4947815	0.240431637	273.4947815	0.240182084	273.4947815	0.239952008	273.4947815	0.641857386	273.4947815	0.641863704	273.4947815	0.642071366	273.4947815	0.553856552	273.4947815	0.553279817	273.4947815	0.553524435	273.4947815	0.464915335	273.4947815	0.465272158	273.4947815	0.465618521	273.4947815	0.379591703	273.4947815	0.379620433	273.4947815	0.380205184	273.4947815	0.292218626	273.4947815	0.292126864	273.4947815	0.292311341
272.9839478	-0.000417702	272.9839478	0.195542121	272.9839478	0.195428409	272.9839478	0.195565639	272.9839478	0.006686747	272.9839478	0.0064684	272.9839478	0.006336049	272.9839478	0.240948799	272.9839478	0.240881012	272.9839478	0.240491974	272.9839478	0.658619344	272.9839478	0.659484029	272.9839478	0.659388423	272.9839478	0.568426132	272.9839478	0.568116486	272.9839478	0.568681657	272.9839478	0.477422476	272.9839478	0.477514744	272.9839478	0.477992743	272.9839478	0.389782071	272.9839478	0.389946401	272.9839478	0.390610904	272.9839478	0.300049245	272.9839478	0.300041914	272.9839478	0.300270587
272.5124512	9.66E-06	272.5124512	0.203104561	272.5124512	0.203009594	272.5124512	0.203346095	272.5124512	0.006516106	272.5124512	0.006666909	272.5124512	0.006565363	272.5124512	0.241197553	272.5124512	0.241221043	272.5124512	0.24073779	272.5124512	0.670733631	272.5124512	0.671150446	272.5124512	0.671593308	272.5124512	0.578662098	272.5124512	0.578399718	272.5124512	0.578745306	272.5124512	0.486162603	272.5124512	0.48646608	272.5124512	0.486858666	272.5124512	0.396996796	272.5124512	0.397204101	272.5124512	0.397708803	272.5124512	0.305756688	272.5124512	0.305803686	272.5124512	0.305913389
272.0015869	-4.36E-05	272.0015869	0.211041673	272.0015869	0.210634583	272.0015869	0.210971637	272.0015869	0.005598741	272.0015869	0.00582775	272.0015869	0.005824546	272.0015869	0.240598165	272.0015869	0.240455285	272.0015869	0.240451531	272.0015869	0.68208009	272.0015869	0.682399869	272.0015869	0.683111072	272.0015869	0.588571906	272.0015869	0.588120103	272.0015869	0.588311195	272.0015869	0.494571954	272.0015869	0.494737029	272.0015869	0.495223433	272.0015869	0.404021114	272.0015869	0.404184938	272.0015869	0.40454784	272.0015869	0.311225593	272.0015869	0.311338633	272.0015869	0.311496168
271.4906921	0.000236844	271.4906921	0.220863072	271.4906921	0.220550447	271.4906921	0.22127822	271.4906921	0.005080107	271.4906921	0.005155265	271.4906921	0.00518332	271.4906921	0.240519214	271.4906921	0.240163064	271.4906921	0.239985836	271.4906921	0.695489705	271.4906921	0.696145415	271.4906921	0.696306229	271.4906921	0.600495637	271.4906921	0.599815786	271.4906921	0.600442588	271.4906921	0.504753232	271.4906921	0.505155385	271.4906921	0.505560696	271.4906921	0.412907243	271.4906921	0.413015485	271.4906921	0.41390419	271.4906921	0.318359107	271.4906921	0.318356365	271.4906921	0.318464935
271.019043	7.26E-05	271.019043	0.228984228	271.019043	0.228437882	271.019043	0.229164639	271.019043	0.004423698	271.019043	0.004045903	271.019043	0.004486857	271.019043	0.239483967	271.019043	0.23892569	271.019043	0.239339478	271.019043	0.706710339	271.019043	0.707038462	271.019043	0.707831144	271.019043	0.610260248	271.019043	0.60956037	271.019043	0.610278368	271.019043	0.512913585	271.019043	0.513415873	271.019043	0.51398325	271.019043	0.419795632	271.019043	0.419965684	271.019043	0.420850128	271.019043	0.324175239	271.019043	0.324138552	271.019043	0.324347138
270.5081482	-0.00015622	270.5081482	0.243644113	270.5081482	0.242930759	270.5081482	0.243476938	270.5081482	0.003971605	270.5081482	0.003951837	270.5081482	0.003802541	270.5081482	0.237319868	270.5081482	0.236850765	270.5081482	0.237271047	270.5081482	0.726681888	270.5081482	0.72656703	270.5081482	0.727606535	270.5081482	0.628051817	270.5081482	0.627497613	270.5081482	0.627572537	270.5081482	0.528216779	270.5081482	0.528719187	270.5081482	0.529115856	270.5081482	0.432869017	270.5081482	0.433275104	270.5081482	0.433731735	270.5081482	0.334601551	270.5081482	0.334610313	270.5081482	0.334736586
269.9971619	-0.000155547	269.9971619	0.253966735	269.9971619	0.253605875	269.9971619	0.254228692	269.9971619	0.004359632	269.9971619	0.004159203	269.9971619	0.004235175	269.9971619	0.235771242	269.9971619	0.235640076	269.9971619	0.23549741	269.9971619	0.742021143	269.9971619	0.742305458	269.9971619	0.743492723	269.9971619	0.641069055	269.9971619	0.640796185	269.9971619	0.640961826	269.9971619	0.539434075	269.9971619	0.539634407	269.9971619	0.540623188	269.9971619	0.44203344	269.9971619	0.442525685	269.9971619	0.44304353	269.9971619	0.342110485	269.9971619	0.342058688	269.9971619	0.342217177
269.486145	-3.60E-05	269.486145	0.26668087	269.486145	0.265930166	269.486145	0.267201322	269.486145	0.005040265	269.486145	0.004811785	269.486145	0.004891847	269.486145	0.233987194	269.486145	0.233657192	269.486145	0.233528067	269.486145	0.759876728	269.486145	0.760008991	269.486145	0.761217892	269.486145	0.65645206	269.486145	0.65621835	269.486145	0.656616449	269.486145	0.552996934	269.486145	0.553467214	269.486145	0.553777576	269.486145	0.453810722	269.486145	0.453885257	269.486145	0.454425275	269.486145	0.351409406	269.486145	0.351292491	269.486145	0.351407826
269.0144653	-0.000150941	269.0144653	0.281405331	269.0144653	0.280303109	269.0144653	0.281328451	269.0144653	0.005442276	269.0144653	0.005642211	269.0144653	0.005562661	269.0144653	0.231194627	269.0144653	0.230983383	269.0144653	0.230533772	269.0144653	0.77978605	269.0144653	0.780691087	269.0144653	0.781447887	269.0144653	0.674134612	269.0144653	0.674046993	269.0144653	0.674491108	269.0144653	0.568592191	269.0144653	0.568721533	269.0144653	0.569275022	269.0144653	0.466220439	269.0144653	0.466442049	269.0144653	0.467034876	269.0144653	0.361442745	269.0144653	0.361370444	269.0144653	0.361355275
268.5033875	2.24E-05	268.5033875	0.292286158	268.5033875	0.291135453	268.5033875	0.292779508	268.5033875	0.006047175	268.5033875	0.006136985	268.5033875	0.006328532	268.5033875	0.229166468	268.5033875	0.228620554	268.5033875	0.228822832	268.5033875	0.794874489	268.5033875	0.795592666	268.5033875	0.796908796	268.5033875	0.687242389	268.5033875	0.687221468	268.5033875	0.687223613	268.5033875	0.579939365	268.5033875	0.579918683	268.5033875	0.580733299	268.5033875	0.475717336	268.5033875	0.476235569	268.5033875	0.476776183	268.5033875	0.368928194	268.5033875	0.36908564	268.5033875	0.369291276
267.9923401	-7.58E-05	267.9923401	0.310621391	267.9923401	0.309699152	267.9923401	0.311080033	267.9923401	0.006469063	267.9923401	0.006640915	267.9923401	0.006757001	267.9923401	0.226004752	267.9923401	0.22502731	267.9923401	0.224880494	267.9923401	0.81985116	267.9923401	0.820023358	267.9923401	0.821487248	267.9923401	0.708954513	267.9923401	0.708500564	267.9923401	0.708977103	267.9923401	0.598318338	267.9923401	0.598437071	267.9923401	0.599246621	267.9923401	0.491841316	267.9923401	0.491561174	267.9923401	0.492152542	267.9923401	0.381360501	267.9923401	0.381592959	267.9923401	0.381845206
267.4812317	0.000445908	267.4812317	0.325576932	267.4812317	0.323756039	267.4812317	0.325533401	267.4812317	0.006908742	267.4812317	0.006661056	267.4812317	0.007214078	267.4812317	0.222991049	267.4812317	0.222587358	267.4812317	0.222615515	267.4812317	0.839541376	267.4812317	0.839351118	267.4812317	0.840375483	267.4812317	0.72587204	267.4812317	0.725555956	267.4812317	0.726222336	267.4812317	0.612922788	267.4812317	0.613393068	267.4812317	0.613838375	267.4812317	0.50400877	267.4812317	0.504215837	267.4812317	0.504847467	267.4812317	0.391587973	267.4812317	0.391537428	267.4812317	0.391623139
267.0093994	-7.83E-05	267.0093994	0.339273595	267.0093994	0.337904516	267.0093994	0.33954403	267.0093994	0.007143907	267.0093994	0.006841428	267.0093994	0.007169581	267.0093994	0.219564077	267.0093994	0.218867506	267.0093994	0.21790348	267.0093994	0.858173609	267.0093994	0.858780682	267.0093994	0.85947901	267.0093994	0.742143214	267.0093994	0.741787612	267.0093994	0.74266988	267.0093994	0.627370834	267.0093994	0.627325714	267.0093994	0.627859354	267.0093994	0.515566826	267.0093994	0.515985191	267.0093994	0.51647073	267.0093994	0.401173264	267.0093994	0.400929064	267.0093994	0.400941908
266.4982605	0.000331622	266.4982605	0.35908795	266.4982605	0.357399005	266.4982605	0.358857052	266.4982605	0.007953195	266.4982605	0.007981602	266.4982605	0.00789582	266.4982605	0.214929702	266.4982605	0.215655083	266.4982605	0.215139977	266.4982605	0.883623183	266.4982605	0.884295881	266.4982605	0.884902537	266.4982605	0.764592648	266.4982605	0.763988793	266.4982605	0.764323771	266.4982605	0.646136642	266.4982605	0.646972477	266.4982605	0.647161186	266.4982605	0.531617045	266.4982605	0.532191575	266.4982605	0.533331573	266.4982605	0.413842231	266.4982605	0.413987756	266.4982605	0.414084613
265.9870911	5.56E-05	265.9870911	0.372537207	265.9870911	0.370366245	265.9870911	0.372997735	265.9870911	0.007949203	265.9870911	0.007906086	265.9870911	0.008016039	265.9870911	0.212043898	265.9870911	0.212206391	265.9870911	0.211591489	265.9870911	0.900798798	265.9870911	0.902132988	265.9870911	0.903100431	265.9870911	0.780070961	265.9870911	0.780849218	265.9870911	0.780926585	265.9870911	0.659790397	265.9870911	0.659923673	265.9870911	0.660642922	265.9870911	0.543341219	265.9870911	0.543961883	265.9870911	0.544691086	265.9870911	0.423417658	265.9870911	0.422822416	265.9870911	0.423295647
265.5151978	0.000217263	265.5151978	0.393389582	265.5151978	0.391407423	265.5151978	0.393790242	265.5151978	0.009029749	265.5151978	0.009308042	265.5151978	0.009021945	265.5151978	0.208179099	265.5151978	0.208098037	265.5151978	0.207409842	265.5151978	0.929347456	265.5151978	0.929920495	265.5151978	0.931611836	265.5151978	0.804062247	265.5151978	0.804213643	265.5151978	0.804756165	265.5151978	0.680432141	265.5151978	0.680813551	265.5151978	0.681659281	265.5151978	0.560829938	265.5151978	0.561128497	265.5151978	0.56283325	265.5151978	0.437013865	265.5151978	0.437411547	265.5151978	0.437851608
265.0039673	0.000503645	265.0039673	0.411128248	265.0039673	0.410136022	265.0039673	0.411629724	265.0039673	0.009854859	265.0039673	0.009997174	265.0039673	0.01011212	265.0039673	0.204662074	265.0039673	0.204165576	265.0039673	0.204510231	265.0039673	0.953895688	265.0039673	0.95534724	265.0039673	0.954918683	265.0039673	0.824932277	265.0039673	0.825654864	265.0039673	0.825485051	265.0039673	0.698388696	265.0039673	0.699299395	265.0039673	0.699705541	265.0039673	0.57595396	265.0039673	0.576647162	265.0039673	0.57758528	265.0039673	0.449695021	265.0039673	0.449453026	265.0039673	0.449704409
264.4927063	0.000242852	264.4927063	0.429818628	264.4927063	0.427336237	264.4927063	0.429480895	264.4927063	0.010528273	264.4927063	0.010457262	264.4927063	0.010194701	264.4927063	0.200385452	264.4927063	0.200200868	264.4927063	0.199911896	264.4927063	0.977250993	264.4927063	0.978476524	264.4927063	0.979455173	264.4927063	0.845622599	264.4927063	0.846879125	264.4927063	0.84735477	264.4927063	0.716546536	264.4927063	0.717370629	264.4927063	0.717298567	264.4927063	0.591143727	264.4927063	0.591145575	264.4927063	0.592019916	264.4927063	0.461539567	264.4927063	0.461194485	264.4927063	0.461362928
263.9813843	-4.66E-05	263.9813843	0.451482646	263.9813843	0.448943974	263.9813843	0.451425074	263.9813843	0.009975142	263.9813843	0.009851652	263.9813843	0.010119956	263.9813843	0.195319524	263.9813843	0.195299763	263.9813843	0.194821298	263.9813843	1.005875826	263.9813843	1.005949974	263.9813843	1.006908298	263.9813843	0.870365322	263.9813843	0.869866192	263.9813843	0.870532095	263.9813843	0.737614632	263.9813843	0.737577796	263.9813843	0.73823297	263.9813843	0.608565211	263.9813843	0.608966589	263.9813843	0.609918177	263.9813843	0.475276053	263.9813843	0.475315481	263.9813843	0.475751668
263.5093994	0.000515877	263.5093994	0.463691074	263.5093994	0.462261151	263.5093994	0.464510705	263.5093994	0.009930244	263.5093994	0.009878053	263.5093994	0.009752515	263.5093994	0.192494232	263.5093994	0.192592048	263.5093994	0.192259254	263.5093994	1.021778584	263.5093994	1.02283287	263.5093994	1.022970438	263.5093994	0.885083318	263.5093994	0.883978963	263.5093994	0.884868622	263.5093994	0.749207079	263.5093994	0.750011981	263.5093994	0.751531422	263.5093994	0.618883371	263.5093994	0.619457483	263.5093994	0.619508207	263.5093994	0.483929098	263.5093994	0.483539105	263.5093994	0.484181851
262.9980774	0.000785469	262.9980774	0.485231111	262.9980774	0.4835911	262.9980774	0.485614643	262.9980774	0.009452121	262.9980774	0.009509868	262.9980774	0.009210396	262.9980774	0.188249351	262.9980774	0.187816199	262.9980774	0.187494483	262.9980774	1.048091412	262.9980774	1.049426913	262.9980774	1.049300551	262.9980774	0.907879412	262.9980774	0.906268776	262.9980774	0.907886863	262.9980774	0.768692553	262.9980774	0.769810677	262.9980774	0.770029903	262.9980774	0.635499954	262.9980774	0.63611871	262.9980774	0.636962116	262.9980774	0.497711003	262.9980774	0.496983737	262.9980774	0.497516781
262.4866943	0.000512378	262.4866943	0.504200442	262.4866943	0.502580081	262.4866943	0.505126795	262.4866943	0.008284571	262.4866943	0.008510474	262.4866943	0.008078807	262.4866943	0.183288302	262.4866943	0.182491518	262.4866943	0.182878805	262.4866943	1.072267771	262.4866943	1.071886897	262.4866943	1.073286891	262.4866943	0.927912951	262.4866943	0.928329349	262.4866943	0.928821981	262.4866943	0.786765099	262.4866943	0.78783083	262.4866943	0.78864342	262.4866943	0.650937975	262.4866943	0.650966346	262.4866943	0.652160645	262.4866943	0.509827495	262.4866943	0.509234905	262.4866943	0.509255767
262.0146484	0.000426474	262.0146484	0.524677313	262.0146484	0.522446359	262.0146484	0.525127649	262.0146484	0.00722398	262.0146484	0.007638414	262.0146484	0.007676208	262.0146484	0.178460333	262.0146484	0.17840346	262.0146484	0.17797386	262.0146484	1.09478116	262.0146484	1.095874071	262.0146484	1.096846104	262.0146484	0.948177874	262.0146484	0.949555337	262.0146484	0.949134469	262.0146484	0.805035651	262.0146484	0.805276454	262.0146484	0.806026399	262.0146484	0.666726053	262.0146484	0.666813076	262.0146484	0.667792738	262.0146484	0.522327125	262.0146484	0.521564543	262.0146484	0.522078574
261.5032349	0.000463269	261.5032349	0.548885285	261.5032349	0.547246733	261.5032349	0.54977116	261.5032349	0.006574581	261.5032349	0.006954437	261.5032349	0.006588263	261.5032349	0.172304474	261.5032349	0.172181927	261.5032349	0.172611891	261.5032349	1.12593329	261.5032349	1.128535151	261.5032349	1.128014326	261.5032349	0.976432324	261.5032349	0.976178825	261.5032349	0.977021158	261.5032349	0.828591347	261.5032349	0.829065263	261.5032349	0.829482555	261.5032349	0.686355889	261.5032349	0.686943114	261.5032349	0.687094927	261.5032349	0.538230836	261.5032349	0.538049758	261.5032349	0.537948847
260.9917603	0.000630107	260.9917603	0.563303196	260.9917603	0.56039747	260.9917603	0.563373095	260.9917603	0.00668214	260.9917603	0.006749557	260.9917603	0.006588149	260.9917603	0.16919372	260.9917603	0.169065707	260.9917603	0.169107989	260.9917603	1.142995	260.9917603	1.144416094	260.9917603	1.145573974	260.9917603	0.990986645	260.9917603	0.99147135	260.9917603	0.991995454	260.9917603	0.840870321	260.9917603	0.842024028	260.9917603	0.842995822	260.9917603	0.696736038	260.9917603	0.697268128	260.9917603	0.697942019	260.9917603	0.547157288	260.9917603	0.546440482	260.9917603	0.547323406
260.5196533	0.000687143	260.5196533	0.579297546	260.5196533	0.576872241	260.5196533	0.579602195	260.5196533	0.006605087	260.5196533	0.006704352	260.5196533	0.006804612	260.5196533	0.165479503	260.5196533	0.165081134	260.5196533	0.165122554	260.5196533	1.163753271	260.5196533	1.164539695	260.5196533	1.165489793	260.5196533	1.008219957	260.5196533	1.008509755	260.5196533	1.008974671	260.5196533	0.856365085	260.5196533	0.856956422	260.5196533	0.858257115	260.5196533	0.709335983	260.5196533	0.710374773	260.5196533	0.711199403	260.5196533	0.557183325	260.5196533	0.556819916	260.5196533	0.557114661
260.0081177	0.000634773	260.0081177	0.594184335	260.0081177	0.590803979	260.0081177	0.593576274	260.0081177	0.006620781	260.0081177	0.006609156	260.0081177	0.00646333	260.0081177	0.161503137	260.0081177	0.161541308	260.0081177	0.161311045	260.0081177	1.181486368	260.0081177	1.182147741	260.0081177	1.183314323	260.0081177	1.023669481	260.0081177	1.023820519	260.0081177	1.024572253	260.0081177	0.870084643	260.0081177	0.870400071	260.0081177	0.871720016	260.0081177	0.720936418	260.0081177	0.721590221	260.0081177	0.722877026	260.0081177	0.566513836	260.0081177	0.56596756	260.0081177	0.566309452
259.4966125	0.000809276	259.4966125	0.609334741	259.4966125	0.607026069	259.4966125	0.609189272	259.4966125	0.006764724	259.4966125	0.006800846	259.4966125	0.006631797	259.4966125	0.157573229	259.4966125	0.157739863	259.4966125	0.157591563	259.4966125	1.20101881	259.4966125	1.201433063	259.4966125	1.201656222	259.4966125	1.041017771	259.4966125	1.040156841	259.4966125	1.040857911	259.4966125	0.884584487	259.4966125	0.885071218	259.4966125	0.885238349	259.4966125	0.733439386	259.4966125	0.734291852	259.4966125	0.735153377	259.4966125	0.576345623	259.4966125	0.575902283	259.4966125	0.576251805
258.9850769	0.001068333	258.9850769	0.633045623	258.9850769	0.629459206	258.9850769	0.633754261	258.9850769	0.006975574	258.9850769	0.006998527	258.9850769	0.007060856	258.9850769	0.15164421	258.9850769	0.151784389	258.9850769	0.151644397	258.9850769	1.230374098	258.9850769	1.230814815	258.9850769	1.232070327	258.9850769	1.065873265	258.9850769	1.067072749	258.9850769	1.068048716	258.9850769	0.906945109	258.9850769	0.907031417	258.9850769	0.908634484	258.9850769	0.75225848	258.9850769	0.752730906	258.9850769	0.752855718	258.9850769	0.591443062	258.9850769	0.59123683	258.9850769	0.591769517
258.5128479	0.000878578	258.5128479	0.647664765	258.5128479	0.645038782	258.5128479	0.647571183	258.5128479	0.006926779	258.5128479	0.007001996	258.5128479	0.006814378	258.5128479	0.148307461	258.5128479	0.147881824	258.5128479	0.147420497	258.5128479	1.247474551	258.5128479	1.248414874	258.5128479	1.249381065	258.5128479	1.081931949	258.5128479	1.081388593	258.5128479	1.081680298	258.5128479	0.919829667	258.5128479	0.920352042	258.5128479	0.921388686	258.5128479	0.762997985	258.5128479	0.764031947	258.5128479	0.764537931	258.5128479	0.600479662	258.5128479	0.599940121	258.5128479	0.600638032
258.0012512	0.00106239	258.0012512	0.668822843	258.0012512	0.665883417	258.0012512	0.668677512	258.0012512	0.006797745	258.0012512	0.007205223	258.0012512	0.006943522	258.0012512	0.142603947	258.0012512	0.142249253	258.0012512	0.142492652	258.0012512	1.273560047	258.0012512	1.273933649	258.0012512	1.275463223	258.0012512	1.104419708	258.0012512	1.104121208	258.0012512	1.1052742	258.0012512	0.93987602	258.0012512	0.940643728	258.0012512	0.94109112	258.0012512	0.779990733	258.0012512	0.780847073	258.0012512	0.781634688	258.0012512	0.61354816	258.0012512	0.613435924	258.0012512	0.613782108
257.489624	0.000850176	257.489624	0.687119932	257.489624	0.683851558	257.489624	0.686981621	257.489624	0.00655704	257.489624	0.006910093	257.489624	0.006654758	257.489624	0.137534343	257.489624	0.137225442	257.489624	0.137082842	257.489624	1.295229912	257.489624	1.295949697	257.489624	1.297261953	257.489624	1.123472214	257.489624	1.124104142	257.489624	1.125002027	257.489624	0.955929518	257.489624	0.956683874	257.489624	0.957080543	257.489624	0.793815374	257.489624	0.795053899	257.489624	0.795529962	257.489624	0.625158906	257.489624	0.624837518	257.489624	0.625101328
257.017334	0.001048767	257.017334	0.703186597	257.017334	0.699260857	257.017334	0.702266019	257.017334	0.006426347	257.017334	0.006548288	257.017334	0.006426053	257.017334	0.132677495	257.017334	0.132696186	257.017334	0.132993623	257.017334	1.314782023	257.017334	1.316078067	257.017334	1.315641999	257.017334	1.140895844	257.017334	1.139597893	257.017334	1.141129494	257.017334	0.971304894	257.017334	0.971296549	257.017334	0.971770763	257.017334	0.806351125	257.017334	0.807617068	257.017334	0.807600737	257.017334	0.634502649	257.017334	0.63472122	257.017334	0.634777904
256.5056458	0.000809068	256.5056458	0.725120568	256.5056458	0.721188864	256.5056458	0.724116638	256.5056458	0.006043853	256.5056458	0.005861271	256.5056458	0.005818001	256.5056458	0.126563149	256.5056458	0.126785373	256.5056458	0.126656805	256.5056458	1.340159893	256.5056458	1.341334224	256.5056458	1.342912555	256.5056458	1.16251123	256.5056458	1.162772059	256.5056458	1.163606763	256.5056458	0.990411222	256.5056458	0.990601122	256.5056458	0.991234541	256.5056458	0.822910667	256.5056458	0.823814869	256.5056458	0.824088156	256.5056458	0.648291826	256.5056458	0.648267388	256.5056458	0.648220003
255.9939575	0.0012184	255.9939575	0.737881024	255.9939575	0.733898861	255.9939575	0.737755473	255.9939575	0.005359357	255.9939575	0.005585521	255.9939575	0.005661212	255.9939575	0.123070967	255.9939575	0.122720005	255.9939575	0.122919589	255.9939575	1.355855942	255.9939575	1.35512948	255.9939575	1.358063579	255.9939575	1.17555654	255.9939575	1.175918937	255.9939575	1.177405596	255.9939575	1.001122355	255.9939575	1.002291679	255.9939575	1.002742529	255.9939575	0.832801044	255.9939575	0.833066464	255.9939575	0.833728313	255.9939575	0.656197071	255.9939575	0.655732513	255.9939575	0.656102479
255.4822083	0.001375011	255.4822083	0.756064676	255.4822083	0.75229914	255.4822083	0.756009508	255.4822083	0.004715582	255.4822083	0.005112537	255.4822083	0.004627543	255.4822083	0.117352258	255.4822083	0.117101944	255.4822083	0.11728928	255.4822083	1.375898123	255.4822083	1.378181458	255.4822083	1.379194975	255.4822083	1.194033861	255.4822083	1.193946719	255.4822083	1.195529819	255.4822083	1.017046094	255.4822083	1.018362641	255.4822083	1.019097686	255.4822083	0.846228659	255.4822083	0.846643865	255.4822083	0.847793937	255.4822083	0.666774809	255.4822083	0.66656971	255.4822083	0.667093992
255.0098267	0.000996873	255.0098267	0.770351685	255.0098267	0.766672083	255.0098267	0.770047245	255.0098267	0.004035193	255.0098267	0.004113003	255.0098267	0.003486946	255.0098267	0.112738043	255.0098267	0.112844669	255.0098267	0.11265704	255.0098267	1.391869903	255.0098267	1.392446995	255.0098267	1.393699884	255.0098267	1.207757354	255.0098267	1.207766175	255.0098267	1.208810091	255.0098267	1.02895689	255.0098267	1.030184507	255.0098267	1.030362964	255.0098267	0.856285989	255.0098267	0.857124686	255.0098267	0.857850552	255.0098267	0.674991846	255.0098267	0.675115883	255.0098267	0.675463975
254.4980621	0.001146967	254.4980621	0.783098589	254.4980621	0.778888281	254.4980621	0.782303886	254.4980621	0.003620707	254.4980621	0.003968276	254.4980621	0.00393591	254.4980621	0.109198505	254.4980621	0.108918591	254.4980621	0.108947696	254.4980621	1.40541935	254.4980621	1.406820178	254.4980621	1.407336593	254.4980621	1.220449805	254.4980621	1.22030139	254.4980621	1.221630573	254.4980621	1.039965749	254.4980621	1.040920258	254.4980621	1.041195273	254.4980621	0.865678847	254.4980621	0.866424918	254.4980621	0.867050588	254.4980621	0.682882309	254.4980621	0.68257165	254.4980621	0.682932019
253.9862518	0.001463051	253.9862518	0.800136596	253.9862518	0.795714006	253.9862518	0.799300476	253.9862518	0.003310019	253.9862518	0.003633199	253.9862518	0.003434738	253.9862518	0.103254601	253.9862518	0.103004605	253.9862518	0.102985482	253.9862518	1.424657822	253.9862518	1.425820112	253.9862518	1.427074194	253.9862518	1.236622572	253.9862518	1.237422824	253.9862518	1.238076091	253.9862518	1.054036021	253.9862518	1.054851294	253.9862518	1.055446863	253.9862518	0.87789911	253.9862518	0.877970099	253.9862518	0.879453421	253.9862518	0.692075551	253.9862518	0.692342937	253.9862518	0.692633212
253.5137939	0.001404641	253.5137939	0.809114255	253.5137939	0.805372118	253.5137939	0.80826401	253.5137939	0.003092821	253.5137939	0.003070032	253.5137939	0.003190156	253.5137939	0.099702345	253.5137939	0.099855339	253.5137939	0.099998078	253.5137939	1.434833169	253.5137939	1.435896873	253.5137939	1.437926769	253.5137939	1.246452212	253.5137939	1.245949507	253.5137939	1.247040749	253.5137939	1.061677933	253.5137939	1.062342405	253.5137939	1.06334579	253.5137939	0.884259582	253.5137939	0.88462472	253.5137939	0.88572067	253.5137939	0.697790444	253.5137939	0.697800815	253.5137939	0.698059738
253.0019379	0.001151042	253.0019379	0.820097508	253.0019379	0.816606876	253.0019379	0.819547153	253.0019379	0.002869714	253.0019379	0.00311032	253.0019379	0.002793359	253.0019379	0.095778357	253.0019379	0.095773394	253.0019379	0.095584851	253.0019379	1.446869016	253.0019379	1.449441433	253.0019379	1.450169086	253.0019379	1.256389737	253.0019379	1.25675416	253.0019379	1.257736444	253.0019379	1.070927858	253.0019379	1.071841359	253.0019379	1.072437882	253.0019379	0.892042279	253.0019379	0.892876327	253.0019379	0.893769562	253.0019379	0.703973353	253.0019379	0.703962505	253.0019379	0.704291284
252.4900513	0.00170649	252.4900513	0.82959498	252.4900513	0.825663444	252.4900513	0.828673559	252.4900513	0.003091297	252.4900513	0.002946652	252.4900513	0.003086574	252.4900513	0.092029424	252.4900513	0.092279565	252.4900513	0.092073299	252.4900513	1.456858277	252.4900513	1.458437085	252.4900513	1.459435105	252.4900513	1.265458584	252.4900513	1.264925003	252.4900513	1.266333222	252.4900513	1.07849884	252.4900513	1.079274297	252.4900513	1.07962811	252.4900513	0.898393869	252.4900513	0.899044097	252.4900513	0.900016367	252.4900513	0.708961368	252.4900513	0.7088781	252.4900513	0.709292352
252.0175476	0.001741341	252.0175476	0.83636558	252.0175476	0.832468714	252.0175476	0.835755616	252.0175476	0.002844075	252.0175476	0.002651227	252.0175476	0.002725298	252.0175476	0.089099661	252.0175476	0.089241651	252.0175476	0.088864313	252.0175476	1.46382463	252.0175476	1.465315819	252.0175476	1.465807438	252.0175476	1.271063447	252.0175476	1.270727992	252.0175476	1.271790981	252.0175476	1.083523273	252.0175476	1.084249496	252.0175476	1.084842086	252.0175476	0.902626693	252.0175476	0.903664768	252.0175476	0.904140234	252.0175476	0.7124511	252.0175476	0.712394536	252.0175476	0.712794185
251.5056152	0.00198067	251.5056152	0.846613944	251.5056152	0.842668395	251.5056152	0.845791107	251.5056152	0.002433146	251.5056152	0.002406969	251.5056152	0.002588474	251.5056152	0.084114184	251.5056152	0.084306378	251.5056152	0.084360162	251.5056152	1.47183919	251.5056152	1.473967791	251.5056152	1.475749373	251.5056152	1.278631091	251.5056152	1.278971434	251.5056152	1.280291438	251.5056152	1.090399265	251.5056152	1.091282248	251.5056152	1.092047572	251.5056152	0.908908129	251.5056152	0.909664333	251.5056152	0.910271406	251.5056152	0.717617989	251.5056152	0.717526257	251.5056152	0.718102455
250.9936218	0.001900975	250.9936218	0.852578159	250.9936218	0.848245936	250.9936218	0.851296388	250.9936218	0.00195602	250.9936218	0.002126907	250.9936218	0.002088569	250.9936218	0.081058145	250.9936218	0.081128199	250.9936218	0.081094089	250.9936218	1.476388812	250.9936218	1.477848411	250.9936218	1.480022311	250.9936218	1.283428788	250.9936218	1.282988906	250.9936218	1.284408808	250.9936218	1.093925238	250.9936218	1.094895363	250.9936218	1.095261335	250.9936218	0.911979139	250.9936218	0.912854075	250.9936218	0.913406134	250.9936218	0.720009208	250.9936218	0.720088065	250.9936218	0.720556557
250.4816437	0.001743056	250.4816437	0.858814925	250.4816437	0.854409622	250.4816437	0.857838359	250.4816437	0.001394792	250.4816437	0.00143969	250.4816437	0.001491664	250.4816437	0.076704863	250.4816437	0.076865178	250.4816437	0.076752545	250.4816437	1.481266141	250.4816437	1.482728243	250.4816437	1.485112667	250.4816437	1.287212133	250.4816437	1.2872895	250.4816437	1.288083911	250.4816437	1.096903443	250.4816437	1.098179579	250.4816437	1.098601103	250.4816437	0.915021479	250.4816437	0.915594935	250.4816437	0.916402936	250.4816437	0.722513914	250.4816437	0.722432792	250.4816437	0.72304678
250.0090179	0.001728294	250.0090179	0.862441469	250.0090179	0.858569459	250.0090179	0.861778406	250.0090179	0.001035191	250.0090179	0.000754346	250.0090179	0.001020883	250.0090179	0.073023517	250.0090179	0.073260066	250.0090179	0.073077642	250.0090179	1.482311368	250.0090179	1.482714653	250.0090179	1.484499335	250.0090179	1.287865758	250.0090179	1.287938714	250.0090179	1.287622452	250.0090179	1.098668694	250.0090179	1.099433422	250.0090179	1.09959352	250.0090179	0.915748	250.0090179	0.916337907	250.0090179	0.917310536	250.0090179	0.723203659	250.0090179	0.723525584	250.0090179	0.724026263
249.496994	0.002163337	249.496994	0.865254967	249.496994	0.86120321	249.496994	0.864265783	249.496994	0.000843473	249.496994	0.000899152	249.496994	0.0008949	249.496994	0.070960589	249.496994	0.071131017	249.496994	0.070617987	249.496994	1.483329177	249.496994	1.483789921	249.496994	1.485082269	249.496994	1.288419127	249.496994	1.288703084	249.496994	1.289399862	249.496994	1.099101901	249.496994	1.100120187	249.496994	1.100259304	249.496994	0.916599035	249.496994	0.917304337	249.496994	0.918038011	249.496994	0.724082589	249.496994	0.723992944	249.496994	0.724633634
248.9849396	0.00205817	248.9849396	0.866961256	248.9849396	0.862814261	248.9849396	0.866152272	248.9849396	0.000419443	248.9849396	0.000364169	248.9849396	0.000549427	248.9849396	0.067191873	248.9849396	0.067258679	248.9849396	0.067271342	248.9849396	1.482016444	248.9849396	1.482970834	248.9849396	1.48451066	248.9849396	1.287932396	248.9849396	1.287415981	248.9849396	1.288886428	248.9849396	1.098099709	248.9849396	1.099252462	248.9849396	1.099362612	248.9849396	0.915736377	248.9849396	0.916527748	248.9849396	0.917193949	248.9849396	0.723519564	248.9849396	0.72340858	248.9849396	0.723639846
248.5122681	0.002148274	248.5122681	0.867443919	248.5122681	0.863305329	248.5122681	0.866446187	248.5122681	-4.35E-05	248.5122681	0.000105387	248.5122681	-0.0001041	248.5122681	0.065214961	248.5122681	0.065185261	248.5122681	0.065337793	248.5122681	1.479709625	248.5122681	1.480745077	248.5122681	1.483219862	248.5122681	1.285749316	248.5122681	1.286133766	248.5122681	1.286500096	248.5122681	1.096580267	248.5122681	1.097306252	248.5122681	1.097803235	248.5122681	0.914274991	248.5122681	0.914960265	248.5122681	0.915954828	248.5122681	0.722049177	248.5122681	0.722481668	248.5122681	0.722369134
248.0001678	0.002158316	248.0001678	0.866846651	248.0001678	0.862701286	248.0001678	0.866108261	248.0001678	-0.000174006	248.0001678	-0.000122606	248.0001678	-5.24E-05	248.0001678	0.062605596	248.0001678	0.062801783	248.0001678	0.062757803	248.0001678	1.476588011	248.0001678	1.477757096	248.0001678	1.479476571	248.0001678	1.282727599	248.0001678	1.282860518	248.0001678	1.283975482	248.0001678	1.094000101	248.0001678	1.09485054	248.0001678	1.095018148	248.0001678	0.911977589	248.0001678	0.912473559	248.0001678	0.913795352	248.0001678	0.720581055	248.0001678	0.720537126	248.0001678	0.72096014
247.4880066	0.002179545	247.4880066	0.865156834	247.4880066	0.861045023	247.4880066	0.864318189	247.4880066	-0.000194127	247.4880066	-0.000214777	247.4880066	-0.000216592	247.4880066	0.06055341	247.4880066	0.060275414	247.4880066	0.06013658	247.4880066	1.471571207	247.4880066	1.473255277	247.4880066	1.474855542	247.4880066	1.278522849	247.4880066	1.278457403	247.4880066	1.279570699	247.4880066	1.090248942	247.4880066	1.091021419	247.4880066	1.091170788	247.4880066	0.90851295	247.4880066	0.909490526	247.4880066	0.910635352	247.4880066	0.718018115	247.4880066	0.717889667	247.4880066	0.718130827
247.0152588	0.002467067	247.0152588	0.863061401	247.0152588	0.8592272	247.0152588	0.86225373	247.0152588	-0.00029539	247.0152588	-5.01E-05	247.0152588	-0.000130605	247.0152588	0.059039234	247.0152588	0.059042465	247.0152588	0.059233136	247.0152588	1.466766477	247.0152588	1.467524052	247.0152588	1.469332218	247.0152588	1.273520589	247.0152588	1.27420032	247.0152588	1.275324225	247.0152588	1.086941004	247.0152588	1.087168455	247.0152588	1.08762157	247.0152588	0.90624249	247.0152588	0.906657815	247.0152588	0.907770276	247.0152588	0.715611577	247.0152588	0.715550005	247.0152588	0.715882242
246.503067	0.002321851	246.503067	0.857932253	246.503067	0.854208429	246.503067	0.857137032	246.503067	-0.00040935	246.503067	-0.000265615	246.503067	-0.000212173	246.503067	0.056721047	246.503067	0.056655119	246.503067	0.056617899	246.503067	1.454386592	246.503067	1.45678103	246.503067	1.457447171	246.503067	1.264968753	246.503067	1.26568675	246.503067	1.265949249	246.503067	1.077587008	246.503067	1.079047203	246.503067	1.079814196	246.503067	0.899184525	246.503067	0.899402142	246.503067	0.901062906	246.503067	0.709894419	246.503067	0.710326016	246.503067	0.71048522
245.9908752	0.002175096	245.9908752	0.853502654	245.9908752	0.849505046	245.9908752	0.85237773	245.9908752	-0.000944263	245.9908752	-0.000635925	245.9908752	-0.000870183	245.9908752	0.054956899	245.9908752	0.055055065	245.9908752	0.055050572	245.9908752	1.446998119	245.9908752	1.448399782	245.9908752	1.4490031	245.9908752	1.257485628	245.9908752	1.25774467	245.9908752	1.258414865	245.9908752	1.071759939	245.9908752	1.072804093	245.9908752	1.07297647	245.9908752	0.893603444	245.9908752	0.894267857	245.9908752	0.895062149	245.9908752	0.705486894	245.9908752	0.705643594	245.9908752	0.705748081
245.5180511	0.002142447	245.5180511	0.847413963	245.5180511	0.842941417	245.5180511	0.846279663	245.5180511	-0.000998649	245.5180511	-0.000838893	245.5180511	-0.001020483	245.5180511	0.053590894	245.5180511	0.053662392	245.5180511	0.05343791	245.5180511	1.435599804	245.5180511	1.436958313	245.5180511	1.438580275	245.5180511	1.247510195	245.5180511	1.247227669	245.5180511	1.24797678	245.5180511	1.063625455	245.5180511	1.06452322	245.5180511	1.064215899	245.5180511	0.886382759	245.5180511	0.88702029	245.5180511	0.888272286	245.5180511	0.699920654	245.5180511	0.700137138	245.5180511	0.700114191
245.0057983	0.001963638	245.0057983	0.837243345	245.0057983	0.83293764	245.0057983	0.836770154	245.0057983	-0.001087266	245.0057983	-0.000919071	245.0057983	-0.000947881	245.0057983	0.052172193	245.0057983	0.052064104	245.0057983	0.05211554	245.0057983	1.417744994	245.0057983	1.41987288	245.0057983	1.42112565	245.0057983	1.23325026	245.0057983	1.232710958	245.0057983	1.233420014	245.0057983	1.050363541	245.0057983	1.050937295	245.0057983	1.051905274	245.0057983	0.875750005	245.0057983	0.876209736	245.0057983	0.87782234	245.0057983	0.691432357	245.0057983	0.691704094	245.0057983	0.692289293
244.4935303	0.00196369	244.4935303	0.829844986	244.4935303	0.825920543	244.4935303	0.830071783	244.4935303	-0.001106286	244.4935303	-0.000946522	244.4935303	-0.000877502	244.4935303	0.051551941	244.4935303	0.051478152	244.4935303	0.051593514	244.4935303	1.407905817	244.4935303	1.408318639	244.4935303	1.410994172	244.4935303	1.223537326	244.4935303	1.223276019	244.4935303	1.224238396	244.4935303	1.042295218	244.4935303	1.042648315	244.4935303	1.043220878	244.4935303	0.868397296	244.4935303	0.869024992	244.4935303	0.87021935	244.4935303	0.685893893	244.4935303	0.68612963	244.4935303	0.686594665
243.9812317	0.001874794	243.9812317	0.819077917	243.9812317	0.815312957	243.9812317	0.818510173	243.9812317	-0.000768582	243.9812317	-0.000480941	243.9812317	-0.000673286	243.9812317	0.051128204	243.9812317	0.051148306	243.9812317	0.051147177	243.9812317	1.390955448	243.9812317	1.390852213	243.9812317	1.39444077	243.9812317	1.208684921	243.9812317	1.208583474	243.9812317	1.208123207	243.9812317	1.029394031	243.9812317	1.030088305	243.9812317	1.030096531	243.9812317	0.858283997	243.9812317	0.858911276	243.9812317	0.859416246	243.9812317	0.677160502	243.9812317	0.677085578	243.9812317	0.677408814
243.5082855	0.001978538	243.5082855	0.812664628	243.5082855	0.808407904	243.5082855	0.81158265	243.5082855	-0.000483515	243.5082855	-0.000280282	243.5082855	-0.000329017	243.5082855	0.051125808	243.5082855	0.051012319	243.5082855	0.051037605	243.5082855	1.381481051	243.5082855	1.383117318	243.5082855	1.384117723	243.5082855	1.200061917	243.5082855	1.199607491	243.5082855	1.201286077	243.5082855	1.022272825	243.5082855	1.02273047	243.5082855	1.0237149	243.5082855	0.851995587	243.5082855	0.852219582	243.5082855	0.853253186	243.5082855	0.671550632	243.5082855	0.671981633	243.5082855	0.67253077
242.9959564	0.002073854	242.9959564	0.803776574	242.9959564	0.800039005	242.9959564	0.803319102	242.9959564	-9.09E-05	242.9959564	0.000147908	242.9959564	-1.39E-06	242.9959564	0.051227954	242.9959564	0.05109314	242.9959564	0.051102279	242.9959564	1.368450999	242.9959564	1.369466066	242.9959564	1.371979475	242.9959564	1.189802766	242.9959564	1.189368367	242.9959564	1.19030273	242.9959564	1.012097001	242.9959564	1.012604237	242.9959564	1.013109684	242.9959564	0.843426943	242.9959564	0.843947232	242.9959564	0.844889522	242.9959564	0.665662825	242.9959564	0.665430725	242.9959564	0.66565299
242.483551	0.002275711	242.483551	0.790035897	242.483551	0.787921778	242.483551	0.790387307	242.483551	0.000810222	242.483551	0.000868256	242.483551	0.000709114	242.483551	0.051765922	242.483551	0.051567833	242.483551	0.051746769	242.483551	1.351975679	242.483551	1.352033854	242.483551	1.35449028	242.483551	1.174402356	242.483551	1.175239921	242.483551	1.174466729	242.483551	0.998619735	242.483551	1.000761032	242.483551	0.999983311	242.483551	0.832326591	242.483551	0.833164215	242.483551	0.834346652	242.483551	0.656582177	242.483551	0.65649277	242.483551	0.656458855
242.0106201	0.002410136	242.0106201	0.781522911	242.0106201	0.778730209	242.0106201	0.780961798	242.0106201	0.001561869	242.0106201	0.001817263	242.0106201	0.001728706	242.0106201	0.052596887	242.0106201	0.052518341	242.0106201	0.052600747	242.0106201	1.338121295	242.0106201	1.339571118	242.0106201	1.341189504	242.0106201	1.163405657	242.0106201	1.162830949	242.0106201	1.163334727	242.0106201	0.98917836	242.0106201	0.990980804	242.0106201	0.990472496	242.0106201	0.823275924	242.0106201	0.825027823	242.0106201	0.825205803	242.0106201	0.649376929	242.0106201	0.649082184	242.0106201	0.650138974
241.4981689	0.002194973	241.4981689	0.764214045	241.4981689	0.76069268	241.4981689	0.764578455	241.4981689	0.002957697	241.4981689	0.003210451	241.4981689	0.00300008	241.4981689	0.054029836	241.4981689	0.053935391	241.4981689	0.053906687	241.4981689	1.316949844	241.4981689	1.31684649	241.4981689	1.319046378	241.4981689	1.14250946	241.4981689	1.142489433	241.4981689	1.144926667	241.4981689	0.973338604	241.4981689	0.972886026	241.4981689	0.973919332	241.4981689	0.809843004	241.4981689	0.810581803	241.4981689	0.810323119	241.4981689	0.637924314	241.4981689	0.638002098	241.4981689	0.638502717
240.985733	0.001957345	240.985733	0.753258479	240.985733	0.749915922	240.985733	0.753593424	240.985733	0.004105521	240.985733	0.004337684	240.985733	0.004217416	240.985733	0.055089495	240.985733	0.055150385	240.985733	0.055113269	240.985733	1.303881764	240.985733	1.304929852	240.985733	1.305611491	240.985733	1.13118124	240.985733	1.132485032	240.985733	1.133138537	240.985733	0.961915016	240.985733	0.962566733	240.985733	0.964154184	240.985733	0.799758196	240.985733	0.801669717	240.985733	0.802657545	240.985733	0.629650295	240.985733	0.630009413	240.985733	0.631087661
240.5126648	0.001919019	240.5126648	0.740309233	240.5126648	0.736633382	240.5126648	0.740608407	240.5126648	0.005818491	240.5126648	0.005984881	240.5126648	0.005767914	240.5126648	0.056718379	240.5126648	0.056629586	240.5126648	0.056623014	240.5126648	1.28638792	240.5126648	1.28909874	240.5126648	1.288950324	240.5126648	1.118240356	240.5126648	1.117230296	240.5126648	1.119006515	240.5126648	0.950089216	240.5126648	0.950178623	240.5126648	0.951516509	240.5126648	0.790741622	240.5126648	0.791105866	240.5126648	0.791771472	240.5126648	0.621929884	240.5126648	0.621676743	240.5126648	0.621737659
240.0001831	0.001789113	240.0001831	0.721857527	240.0001831	0.719148463	240.0001831	0.721400517	240.0001831	0.008524877	240.0001831	0.008633329	240.0001831	0.008518224	240.0001831	0.058821143	240.0001831	0.058973196	240.0001831	0.059005368	240.0001831	1.265842795	240.0001831	1.266955376	240.0001831	1.26765573	240.0001831	1.099395514	240.0001831	1.097869992	240.0001831	1.098340034	240.0001831	0.933879316	240.0001831	0.933883011	240.0001831	0.935248375	240.0001831	0.775972903	240.0001831	0.775919914	240.0001831	0.777112186	240.0001831	0.609934211	240.0001831	0.610414386	240.0001831	0.609886289
239.4876709	0.001845677	239.4876709	0.70879537	239.4876709	0.706999737	239.4876709	0.709124289	239.4876709	0.010770447	239.4876709	0.010808706	239.4876709	0.010681589	239.4876709	0.060818977	239.4876709	0.060777588	239.4876709	0.060804764	239.4876709	1.250407934	239.4876709	1.253688097	239.4876709	1.253961444	239.4876709	1.08645165	239.4876709	1.086806059	239.4876709	1.086795449	239.4876709	0.922463357	239.4876709	0.921919167	239.4876709	0.923592508	239.4876709	0.766788483	239.4876709	0.767415345	239.4876709	0.767525613	239.4876709	0.601775646	239.4876709	0.602565289	239.4876709	0.602556348
239.0145569	0.00156862	239.0145569	0.693512485	239.0145569	0.689790398	239.0145569	0.692673791	239.0145569	0.014069825	239.0145569	0.01416042	239.0145569	0.014125069	239.0145569	0.063217998	239.0145569	0.06317014	239.0145569	0.063120047	239.0145569	1.232633948	239.0145569	1.234217405	239.0145569	1.236756444	239.0145569	1.069666743	239.0145569	1.070419669	239.0145569	1.071220279	239.0145569	0.908015132	239.0145569	0.908569574	239.0145569	0.909211278	239.0145569	0.753632307	239.0145569	0.754984319	239.0145569	0.755401969	239.0145569	0.591751397	239.0145569	0.591525078	239.0145569	0.592211366
238.5019989	0.001587118	238.5019989	0.680341039	238.5019989	0.67765806	238.5019989	0.679025046	238.5019989	0.017218057	238.5019989	0.017370957	238.5019989	0.017311553	238.5019989	0.065414545	238.5019989	0.065294093	238.5019989	0.065404288	238.5019989	1.219157338	238.5019989	1.21980238	238.5019989	1.222145081	238.5019989	1.058110237	238.5019989	1.058204651	238.5019989	1.059177518	238.5019989	0.897840262	238.5019989	0.898740113	238.5019989	0.899035335	238.5019989	0.744271815	238.5019989	0.74588728	238.5019989	0.74650234	238.5019989	0.583599389	238.5019989	0.583640039	238.5019989	0.584391534
237.9893951	0.001663534	237.9893951	0.664495991	237.9893951	0.661499315	237.9893951	0.664441393	237.9893951	0.021303606	237.9893951	0.021687629	237.9893951	0.021520674	237.9893951	0.068172566	237.9893951	0.068077701	237.9893951	0.068060378	237.9893951	1.203094006	237.9893951	1.205631852	237.9893951	1.206586957	237.9893951	1.045344591	237.9893951	1.044102788	237.9893951	1.045219183	237.9893951	0.886082053	237.9893951	0.885352194	237.9893951	0.886903703	237.9893951	0.734381735	237.9893951	0.735246837	237.9893951	0.735561252	237.9893951	0.575238586	237.9893951	0.57524538	237.9893951	0.575813651
237.5162048	0.001262895	237.5162048	0.645136904	237.5162048	0.642307981	237.5162048	0.644266184	237.5162048	0.027205597	237.5162048	0.027330308	237.5162048	0.027337228	237.5162048	0.071636675	237.5162048	0.071646088	237.5162048	0.071623907	237.5162048	1.185894728	237.5162048	1.187392592	237.5162048	1.188460946	237.5162048	1.028550029	237.5162048	1.027720451	237.5162048	1.02913034	237.5162048	0.871014893	237.5162048	0.871675253	237.5162048	0.871558785	237.5162048	0.72215569	237.5162048	0.722438276	237.5162048	0.72357893	237.5162048	0.565076232	237.5162048	0.564767957	237.5162048	0.565029204
237.0035706	0.001426067	237.0035706	0.632837265	237.0035706	0.629353497	237.0035706	0.631368549	237.0035706	0.031959111	237.0035706	0.032076605	237.0035706	0.031980573	237.0035706	0.074147418	237.0035706	0.074315119	237.0035706	0.074325227	237.0035706	1.175694346	237.0035706	1.176009417	237.0035706	1.176823497	237.0035706	1.019157171	237.0035706	1.018762112	237.0035706	1.019731283	237.0035706	0.86242938	237.0035706	0.863687933	237.0035706	0.86341244	237.0035706	0.71409601	237.0035706	0.714576423	237.0035706	0.715536714	237.0035706	0.557779968	237.0035706	0.558149755	237.0035706	0.558771908
236.4909058	0.001594652	236.4909058	0.614304656	236.4909058	0.6109087	236.4909058	0.613470626	236.4909058	0.039583065	236.4909058	0.039812849	236.4909058	0.039529965	236.4909058	0.078335	236.4909058	0.078141183	236.4909058	0.077994383	236.4909058	1.161766887	236.4909058	1.160766006	236.4909058	1.162417769	236.4909058	1.006010771	236.4909058	1.004920125	236.4909058	1.006565332	236.4909058	0.85092634	236.4909058	0.851816952	236.4909058	0.851703644	236.4909058	0.703734219	236.4909058	0.704117954	236.4909058	0.704953671	236.4909058	0.548925877	236.4909058	0.548717797	236.4909058	0.549093723
236.0176849	0.001488896	236.0176849	0.600611235	236.0176849	0.598257168	236.0176849	0.600764368	236.0176849	0.04572867	236.0176849	0.045582645	236.0176849	0.046005834	236.0176849	0.080945031	236.0176849	0.080897545	236.0176849	0.080873321	236.0176849	1.152078986	236.0176849	1.151851773	236.0176849	1.151865125	236.0176849	0.996857464	236.0176849	0.997296274	236.0176849	0.997615099	236.0176849	0.843048871	236.0176849	0.84339875	236.0176849	0.84359026	236.0176849	0.696850538	236.0176849	0.697570682	236.0176849	0.697497845	236.0176849	0.54304117	236.0176849	0.542655706	236.0176849	0.543227375
235.5049744	0.00145113	235.5049744	0.584397137	235.5049744	0.582306473	235.5049744	0.584503965	235.5049744	0.053775661	235.5049744	0.054006531	235.5049744	0.053782308	235.5049744	0.084409372	235.5049744	0.084585341	235.5049744	0.084515762	235.5049744	1.141663671	235.5049744	1.139653563	235.5049744	1.141539693	235.5049744	0.987218797	235.5049744	0.987176061	235.5049744	0.987567306	235.5049744	0.833628893	235.5049744	0.834656477	235.5049744	0.834411025	235.5049744	0.68815732	235.5049744	0.689395845	235.5049744	0.69006443	235.5049744	0.536149621	235.5049744	0.5363819	235.5049744	0.536486089
234.9922485	0.001457156	234.9922485	0.566569684	234.9922485	0.563763638	234.9922485	0.56501003	234.9922485	0.06429497	234.9922485	0.064458347	234.9922485	0.064573157	234.9922485	0.088714942	234.9922485	0.08865836	234.9922485	0.08866263	234.9922485	1.130203605	234.9922485	1.128808141	234.9922485	1.129073024	234.9922485	0.977339566	234.9922485	0.976794779	234.9922485	0.97740531	234.9922485	0.824494898	234.9922485	0.825283289	234.9922485	0.825492501	234.9922485	0.680444062	234.9922485	0.680598378	234.9922485	0.681137383	234.9922485	0.528385878	234.9922485	0.528464019	234.9922485	0.528571606
234.5189056	0.001594185	234.5189056	0.556210393	234.5189056	0.553671992	234.5189056	0.555250792	234.5189056	0.070366675	234.5189056	0.070056051	234.5189056	0.070340085	234.5189056	0.090959507	234.5189056	0.090907756	234.5189056	0.091251479	234.5189056	1.124700665	234.5189056	1.123072505	234.5189056	1.124528527	234.5189056	0.971775711	234.5189056	0.971252382	234.5189056	0.971842587	234.5189056	0.820177257	234.5189056	0.820444763	234.5189056	0.820614517	234.5189056	0.675677002	234.5189056	0.676135659	234.5189056	0.676700234	234.5189056	0.524678528	234.5189056	0.524481773	234.5189056	0.524466038
234.006134	0.00170254	234.006134	0.539425664	234.006134	0.536958602	234.006134	0.538880564	234.006134	0.081592489	234.006134	0.08188328	234.006134	0.082027463	234.006134	0.09470405	234.006134	0.094600613	234.006134	0.094792715	234.006134	1.115680456	234.006134	1.114382625	234.006134	1.115600824	234.006134	0.963754356	234.006134	0.96348387	234.006134	0.963986814	234.006134	0.813187778	234.006134	0.813808978	234.006134	0.813273847	234.006134	0.669355154	234.006134	0.669909537	234.006134	0.67064184	234.006134	0.518484056	234.006134	0.518405557	234.006134	0.518636048
233.4933624	0.001654751	233.4933624	0.524557742	233.4933624	0.522299329	233.4933624	0.524559114	233.4933624	0.09311938	233.4933624	0.092088474	233.4933624	0.092395235	233.4933624	0.098066372	233.4933624	0.098237989	233.4933624	0.098267969	233.4933624	1.108100533	233.4933624	1.107558846	233.4933624	1.108039618	233.4933624	0.957470238	233.4933624	0.957811415	233.4933624	0.95857048	233.4933624	0.807563365	233.4933624	0.807877302	233.4933624	0.807893217	233.4933624	0.663833022	233.4933624	0.664235055	233.4933624	0.665041864	233.4933624	0.513278604	233.4933624	0.513327777	233.4933624	0.513625264
232.9804993	0.001691963	232.9804993	0.509111068	232.9804993	0.506576094	232.9804993	0.507917997	232.9804993	0.104365358	232.9804993	0.104679645	232.9804993	0.105178489	232.9804993	0.101864354	232.9804993	0.101859485	232.9804993	0.102078964	232.9804993	1.101553082	232.9804993	1.101579309	232.9804993	1.102416992	232.9804993	0.95179522	232.9804993	0.95138967	232.9804993	0.952279806	232.9804993	0.802100718	232.9804993	0.802208662	232.9804993	0.802544892	232.9804993	0.659178376	232.9804993	0.659657061	232.9804993	0.660175681	232.9804993	0.508883536	232.9804993	0.50879699	232.9804993	0.509000719
232.5071564	0.001703059	232.5071564	0.490069745	232.5071564	0.486827644	232.5071564	0.489530295	232.5071564	0.121821448	232.5071564	0.121685624	232.5071564	0.122230035	232.5071564	0.106019973	232.5071564	0.106425774	232.5071564	0.106088603	232.5071564	1.09383285	232.5071564	1.094152331	232.5071564	1.095245719	232.5071564	0.946272314	232.5071564	0.945534229	232.5071564	0.946514607	232.5071564	0.796514392	232.5071564	0.796338558	232.5071564	0.796860814	232.5071564	0.653240025	232.5071564	0.653834641	232.5071564	0.654455006	232.5071564	0.503210485	232.5071564	0.503470898	232.5071564	0.503615081
231.9942474	0.001704515	231.9942474	0.477671331	231.9942474	0.47522842	231.9942474	0.476638985	231.9942474	0.133339301	231.9942474	0.133158356	231.9942474	0.132875013	231.9942474	0.108240533	231.9942474	0.108700526	231.9942474	0.108287632	231.9942474	1.089270711	231.9942474	1.090502143	231.9942474	1.092029929	231.9942474	0.942602515	231.9942474	0.942276478	231.9942474	0.942846179	231.9942474	0.79332006	231.9942474	0.793179095	231.9942474	0.793634713	231.9942474	0.650199652	231.9942474	0.650473416	231.9942474	0.650964499	231.9942474	0.49986127	231.9942474	0.500096619	231.9942474	0.499778599
231.481369	0.001767565	231.481369	0.46184334	231.481369	0.459508876	231.481369	0.462280372	231.481369	0.149133884	231.481369	0.147446624	231.481369	0.14750655	231.481369	0.111671018	231.481369	0.111358718	231.481369	0.111332775	231.481369	1.085790396	231.481369	1.086775064	231.481369	1.087262988	231.481369	0.939149141	231.481369	0.938495934	231.481369	0.938626885	231.481369	0.78960526	231.481369	0.789732277	231.481369	0.789426684	231.481369	0.646521032	231.481369	0.646797776	231.481369	0.647066951	231.481369	0.495843083	231.481369	0.495815396	231.481369	0.495697826
231.0078735	0.002032942	231.0078735	0.449631904	231.0078735	0.447648339	231.0078735	0.449696851	231.0078735	0.161121772	231.0078735	0.160990315	231.0078735	0.1603505	231.0078735	0.114016586	231.0078735	0.113949651	231.0078735	0.113610908	231.0078735	1.082970858	231.0078735	1.083555341	231.0078735	1.084634542	231.0078735	0.936289489	231.0078735	0.936137259	231.0078735	0.936383009	231.0078735	0.786554337	231.0078735	0.786799192	231.0078735	0.787191629	231.0078735	0.643535852	231.0078735	0.643767297	231.0078735	0.644605219	231.0078735	0.493019342	231.0078735	0.492873609	231.0078735	0.493064165
230.4949493	0.001890549	230.4949493	0.435625654	230.4949493	0.43317605	230.4949493	0.435921726	230.4949493	0.177093024	230.4949493	0.176038221	230.4949493	0.177082057	230.4949493	0.116431892	230.4949493	0.116370983	230.4949493	0.116643934	230.4949493	1.081094146	230.4949493	1.081911325	230.4949493	1.082127213	230.4949493	0.934520423	230.4949493	0.933832526	230.4949493	0.934372842	230.4949493	0.784251988	230.4949493	0.784586549	230.4949493	0.784535468	230.4949493	0.64066726	230.4949493	0.641215861	230.4949493	0.641555071	230.4949493	0.489865214	230.4949493	0.490146756	230.4949493	0.490005761
229.9820099	0.002119374	229.9820099	0.417594984	229.9820099	0.415596637	229.9820099	0.417204782	229.9820099	0.19862064	229.9820099	0.197383906	229.9820099	0.197836336	229.9820099	0.119278399	229.9820099	0.119644029	229.9820099	0.1194398	229.9820099	1.079236507	229.9820099	1.080374956	229.9820099	1.080875874	229.9820099	0.932586789	229.9820099	0.932365954	229.9820099	0.932552338	229.9820099	0.78195852	229.9820099	0.78189522	229.9820099	0.782434225	229.9820099	0.638008833	229.9820099	0.638081253	229.9820099	0.638723552	229.9820099	0.486479819	229.9820099	0.486395955	229.9820099	0.486389279
229.5084839	0.002193594	229.5084839	0.409271283	229.5084839	0.407481786	229.5084839	0.409285982	229.5084839	0.208669908	229.5084839	0.208179905	229.5084839	0.207749311	229.5084839	0.120833714	229.5084839	0.120792329	229.5084839	0.120744765	229.5084839	1.079293489	229.5084839	1.080065608	229.5084839	1.081295252	229.5084839	0.932072043	229.5084839	0.931467891	229.5084839	0.932501555	229.5084839	0.781848908	229.5084839	0.781342268	229.5084839	0.781835556	229.5084839	0.636701882	229.5084839	0.637153864	229.5084839	0.637436748	229.5084839	0.484770328	229.5084839	0.4845258	229.5084839	0.484487206
228.9954834	0.002764887	228.9954834	0.397048048	228.9954834	0.395566767	228.9954834	0.39652178	228.9954834	0.223324045	228.9954834	0.221445472	228.9954834	0.222071007	228.9954834	0.122373313	228.9954834	0.122728602	228.9954834	0.122875087	228.9954834	1.079670668	228.9954834	1.081264138	228.9954834	1.081932902	228.9954834	0.93249917	228.9954834	0.932026804	228.9954834	0.933196843	228.9954834	0.78117764	228.9954834	0.780702293	228.9954834	0.78131175	228.9954834	0.635492981	228.9954834	0.635963261	228.9954834	0.636216402	228.9954834	0.482494086	228.9954834	0.482543111	228.9954834	0.482615501
228.4824677	0.002750377	228.4824677	0.384575888	228.4824677	0.383271535	228.4824677	0.38506163	228.4824677	0.238840368	228.4824677	0.23830877	228.4824677	0.238185268	228.4824677	0.124310065	228.4824677	0.124251668	228.4824677	0.124200971	228.4824677	1.081738353	228.4824677	1.082045794	228.4824677	1.08275497	228.4824677	0.932357431	228.4824677	0.931542695	228.4824677	0.933259487	228.4824677	0.781496227	228.4824677	0.780919254	228.4824677	0.780803263	228.4824677	0.634650648	228.4824677	0.634815812	228.4824677	0.635093033	228.4824677	0.480596215	228.4824677	0.480845213	228.4824677	0.480619013
228.0088348	0.002946034	228.0088348	0.374180293	228.0088348	0.372591595	228.0088348	0.374518433	228.0088348	0.256044738	228.0088348	0.253969433	228.0088348	0.253233442	228.0088348	0.126306698	228.0088348	0.125819234	228.0088348	0.125971385	228.0088348	1.082889557	228.0088348	1.084758878	228.0088348	1.085949779	228.0088348	0.934712529	228.0088348	0.933859646	228.0088348	0.934738219	228.0088348	0.782265306	228.0088348	0.781529009	228.0088348	0.782108843	228.0088348	0.634468019	228.0088348	0.634972692	228.0088348	0.63539803	228.0088348	0.479604244	228.0088348	0.479385674	228.0088348	0.47961238
227.4957733	0.002786068	227.4957733	0.355437136	227.4957733	0.354200352	227.4957733	0.355390172	227.4957733	0.283143629	227.4957733	0.282962381	227.4957733	0.281939076	227.4957733	0.129161731	227.4957733	0.128996768	227.4957733	0.128889714	227.4957733	1.087917209	227.4957733	1.089688301	227.4957733	1.091632009	227.4957733	0.938774645	227.4957733	0.937877715	227.4957733	0.939541578	227.4957733	0.784454167	227.4957733	0.784837842	227.4957733	0.784430504	227.4957733	0.635715067	227.4957733	0.635375261	227.4957733	0.635626912	227.4957733	0.478450865	227.4957733	0.47858122	227.4957733	0.47848624
226.9826508	0.002919451	226.9826508	0.339817124	226.9826508	0.338107015	226.9826508	0.339993852	226.9826508	0.310104024	226.9826508	0.309157866	226.9826508	0.310073483	226.9826508	0.131900844	226.9826508	0.132181031	226.9826508	0.132126695	226.9826508	1.096454978	226.9826508	1.098044515	226.9826508	1.098467231	226.9826508	0.944365382	226.9826508	0.943356931	226.9826508	0.945345342	226.9826508	0.78890568	226.9826508	0.787512839	226.9826508	0.788069844	226.9826508	0.636291981	226.9826508	0.636599004	226.9826508	0.636755705	226.9826508	0.477516145	226.9826508	0.477466673	226.9826508	0.477267176
226.5090332	0.003032491	226.5090332	0.326284016	226.5090332	0.324999109	226.5090332	0.326390546	226.5090332	0.333902767	226.5090332	0.332622556	226.5090332	0.332162082	226.5090332	0.134359186	226.5090332	0.134098914	226.5090332	0.134508613	226.5090332	1.104151249	226.5090332	1.105402946	226.5090332	1.10631144	226.5090332	0.950265169	226.5090332	0.94904238	226.5090332	0.950476885	226.5090332	0.792530716	226.5090332	0.791307747	226.5090332	0.791409433	226.5090332	0.637582064	226.5090332	0.637862802	226.5090332	0.638706744	226.5090332	0.476796448	226.5090332	0.476792783	226.5090332	0.476613671
225.9958954	0.003217973	225.9958954	0.314354829	225.9958954	0.312918318	225.9958954	0.314518524	225.9958954	0.35491784	225.9958954	0.353523905	225.9958954	0.351361521	225.9958954	0.136846163	225.9958954	0.136986915	225.9958954	0.137044349	225.9958954	1.112641335	225.9958954	1.114521146	225.9958954	1.114566207	225.9958954	0.955776274	225.9958954	0.955592871	225.9958954	0.95725441	225.9958954	0.796692312	225.9958954	0.794718206	225.9958954	0.79550004	225.9958954	0.639038682	225.9958954	0.639477253	225.9958954	0.639759421	225.9958954	0.476001471	225.9958954	0.47606945	225.9958954	0.476069152
225.4827271	0.002778539	225.4827271	0.303180917	225.4827271	0.3015945	225.4827271	0.30325249	225.4827271	0.372512894	225.4827271	0.373274392	225.4827271	0.372452991	225.4827271	0.138886638	225.4827271	0.138778267	225.4827271	0.139288716	225.4827271	1.120038152	225.4827271	1.120668054	225.4827271	1.121147633	225.4827271	0.960294604	225.4827271	0.959452272	225.4827271	0.961224794	225.4827271	0.799126625	225.4827271	0.797355235	225.4827271	0.797771394	225.4827271	0.639290273	225.4827271	0.640042305	225.4827271	0.64004004	225.4827271	0.474439442	225.4827271	0.474514753	225.4827271	0.474503428
225.0089874	0.003220164	225.0089874	0.288391589	225.0089874	0.287124331	225.0089874	0.288739488	225.0089874	0.393517415	225.0089874	0.393652194	225.0089874	0.393813951	225.0089874	0.143023458	225.0089874	0.143174956	225.0089874	0.143257452	225.0089874	1.126612306	225.0089874	1.127450109	225.0089874	1.1283499	225.0089874	0.964963019	225.0089874	0.963920951	225.0089874	0.965516448	225.0089874	0.800962567	225.0089874	0.799006701	225.0089874	0.799713135	225.0089874	0.638459504	225.0089874	0.638745964	225.0089874	0.639262736	225.0089874	0.471690387	225.0089874	0.471600592	225.0089874	0.471668571
224.4957886	0.003509603	224.4957886	0.279925683	224.4957886	0.278690605	224.4957886	0.280117232	224.4957886	0.403935918	224.4957886	0.403563004	224.4957886	0.404148622	224.4957886	0.145939326	224.4957886	0.146332794	224.4957886	0.145854459	224.4957886	1.128242612	224.4957886	1.129772663	224.4957886	1.129858017	224.4957886	0.966060638	224.4957886	0.964554727	224.4957886	0.966347337	224.4957886	0.80041492	224.4957886	0.798776925	224.4957886	0.799239218	224.4957886	0.636669219	224.4957886	0.637103319	224.4957886	0.637636602	224.4957886	0.469082892	224.4957886	0.468907625	224.4957886	0.469020009
223.9825592	0.003324178	223.9825592	0.268088613	223.9825592	0.267286645	223.9825592	0.268758279	223.9825592	0.413598327	223.9825592	0.413802951	223.9825592	0.412779952	223.9825592	0.150019602	223.9825592	0.150272261	223.9825592	0.14994902	223.9825592	1.127055049	223.9825592	1.127723217	223.9825592	1.129278421	223.9825592	0.963554561	223.9825592	0.962409914	223.9825592	0.964135528	223.9825592	0.796971858	223.9825592	0.79568392	223.9825592	0.796296358	223.9825592	0.632487118	223.9825592	0.633117974	223.9825592	0.633672357	223.9825592	0.464570433	223.9825592	0.464482606	223.9825592	0.464425653
223.5087891	0.003608231	223.5087891	0.257991974	223.5087891	0.256902277	223.5087891	0.258360641	223.5087891	0.418848424	223.5087891	0.418088492	223.5087891	0.417871224	223.5087891	0.154370161	223.5087891	0.154398743	223.5087891	0.154634227	223.5087891	1.123016715	223.5087891	1.12437582	223.5087891	1.125227809	223.5087891	0.959650099	223.5087891	0.958600879	223.5087891	0.960201383	223.5087891	0.792804897	223.5087891	0.791472435	223.5087891	0.792342186	223.5087891	0.627809286	223.5087891	0.628737569	223.5087891	0.629164815	223.5087891	0.460312784	223.5087891	0.46001479	223.5087891	0.460115135
222.9954987	0.003175076	222.9954987	0.249324281	222.9954987	0.248275233	222.9954987	0.249828128	222.9954987	0.42072004	222.9954987	0.419995978	222.9954987	0.419782424	222.9954987	0.158710477	222.9954987	0.158796229	222.9954987	0.159185795	222.9954987	1.118000269	222.9954987	1.120104313	222.9954987	1.120441198	222.9954987	0.956070006	222.9954987	0.953573048	222.9954987	0.955715418	222.9954987	0.788920045	222.9954987	0.787422657	222.9954987	0.788230956	222.9954987	0.623943627	222.9954987	0.624767959	222.9954987	0.62541008	222.9954987	0.456713945	222.9954987	0.456636488	222.9954987	0.456876874
222.4822235	0.003194555	222.4822235	0.238035413	222.4822235	0.237398997	222.4822235	0.238622676	222.4822235	0.42220541	222.4822235	0.421716663	222.4822235	0.421520461	222.4822235	0.165655719	222.4822235	0.16583027	222.4822235	0.166279824	222.4822235	1.113023996	222.4822235	1.115283251	222.4822235	1.115728259	222.4822235	0.950833321	222.4822235	0.949859917	222.4822235	0.950932682	222.4822235	0.784231484	222.4822235	0.783224106	222.4822235	0.783666551	222.4822235	0.619581223	222.4822235	0.620370448	222.4822235	0.620966852	222.4822235	0.452744514	222.4822235	0.452523738	222.4822235	0.452596873
222.0083771	0.003453683	222.0083771	0.231613376	222.0083771	0.230602111	222.0083771	0.231790608	222.0083771	0.423708111	222.0083771	0.423437444	222.0083771	0.423012593	222.0083771	0.171631932	222.0083771	0.172165658	222.0083771	0.171573462	222.0083771	1.112196326	222.0083771	1.114128113	222.0083771	1.114808798	222.0083771	0.950230539	222.0083771	0.947824121	222.0083771	0.949677765	222.0083771	0.78192842	222.0083771	0.781888306	222.0083771	0.78219986	222.0083771	0.61811018	222.0083771	0.618799985	222.0083771	0.619047105	222.0083771	0.451214373	222.0083771	0.450909764	222.0083771	0.45095256
221.4950409	0.003530402	221.4950409	0.222184305	221.4950409	0.221375747	221.4950409	0.22282244	221.4950409	0.425913783	221.4950409	0.425361925	221.4950409	0.424995603	221.4950409	0.181624802	221.4950409	0.181574448	221.4950409	0.181021336	221.4950409	1.11385417	221.4950409	1.115384936	221.4950409	1.115449429	221.4950409	0.950083554	221.4950409	0.948595047	221.4950409	0.95001781	221.4950409	0.782313764	221.4950409	0.781540513	221.4950409	0.782066822	221.4950409	0.616823137	221.4950409	0.617599487	221.4950409	0.61822325	221.4950409	0.449234694	221.4950409	0.449255377	221.4950409	0.449281961
220.9816589	0.003432783	220.9816589	0.214349182	220.9816589	0.213689838	220.9816589	0.215013741	220.9816589	0.427143915	220.9816589	0.426163273	220.9816589	0.426321466	220.9816589	0.191879866	220.9816589	0.191813031	220.9816589	0.191641029	220.9816589	1.117197871	220.9816589	1.119428039	220.9816589	1.119384289	220.9816589	0.952943325	220.9816589	0.950732589	220.9816589	0.952923358	220.9816589	0.783241272	220.9816589	0.783287704	220.9816589	0.783428371	220.9816589	0.61729449	220.9816589	0.617943525	220.9816589	0.61823231	220.9816589	0.448804915	220.9816589	0.44863832	220.9816589	0.448690206
220.5077667	0.003501513	220.5077667	0.209377047	220.5077667	0.208673146	220.5077667	0.209944916	220.5077667	0.42725262	220.5077667	0.42686914	220.5077667	0.426887442	220.5077667	0.199718832	220.5077667	0.200050571	220.5077667	0.199753932	220.5077667	1.121536374	220.5077667	1.122987866	220.5077667	1.124539614	220.5077667	0.956364572	220.5077667	0.954433858	220.5077667	0.955746353	220.5077667	0.784750164	220.5077667	0.784817219	220.5077667	0.78575325	220.5077667	0.618249774	220.5077667	0.618900538	220.5077667	0.619546771	220.5077667	0.449217111	220.5077667	0.449046046	220.5077667	0.449134946
219.9943695	0.003446638	219.9943695	0.202294437	219.9943695	0.201596757	219.9943695	0.202964696	219.9943695	0.424851648	219.9943695	0.424568347	219.9943695	0.424464163	219.9943695	0.213521385	219.9943695	0.215120309	219.9943695	0.213807707	219.9943695	1.128826618	219.9943695	1.131081104	219.9943695	1.132695675	219.9943695	0.961944163	219.9943695	0.96039784	219.9943695	0.961128652	219.9943695	0.78844744	219.9943695	0.789450288	219.9943695	0.789946735	219.9943695	0.620225847	219.9943695	0.621295393	219.9943695	0.621702313	219.9943695	0.449926138	219.9943695	0.449794531	219.9943695	0.449893624
[truncated: 24 more columns]
