# Supplementary material for: Simultaneous Determination of Paracetamol, Ibuprofen, and Caffeine in Tablets by Molecular Absorption Spectroscopy Combined with Classical Least Square Method
Source: Molecules. 2022 Apr 20;27(9):2657. doi: 10.3390/molecules27092657 (PMC9103904; doi:10.3390/molecules27092657)
Supplement: Supplementary file 1 [file molecules-27-02657-s001.zip › supplementary materials-1663286/Kalman and CLS- Excell Program.xls]

## Sheet: MAIN
KALMAN FILTER AND CLS PROGRAM- BINH T.T.
Number of component	3		Prepared concentration (µg/mL)
Number of wavelength	161		16	12	7
Standard concentration (µg/mL)	10	10	5
		Kalman	16.131	11.851	7.001
		CLS	16.101	11.854	6.997
		mixed	16	12	7
		err -kalman	0.0081875	-0.0124167	0.000142857
		err -CLS	0.0063125	-0.0121667	-0.000428571

## Sheet: DataB
	B33	AM5	HY5	VA10
1	0.01254	0.0119197	0.00691173			0.0107762	0.0130117	0.0297651	#DIV/0!
2	0.0133264	0.0126759	0.00776807
3	0.0142123	0.0135401	0.00867389			0.103809	0.114069	0.172526	#DIV/0!
4	0.0150001	0.0142938	0.00957175
5	0.0156635	0.0149295	0.0103827			963.311	7685.4	3359.64	#DIV/0!
6	0.0165322	0.0156459	0.0114025
7	0.017273	0.0163483	0.0123426
8	0.0180814	0.0171383	0.0133886
9	0.0189082	0.0178014	0.0144263				0.0108252
10	0.0197829	0.0185382	0.0156849
11	0.0206602	0.0193587	0.0168541
12	0.0215837	0.020121	0.0181973
13	0.022551	0.0209262	0.0196882
14	0.0233833	0.0216969	0.0211197
15	0.0242477	0.0224323	0.0226246
16	0.0251965	0.0233019	0.024344
17	0.0259769	0.0240004	0.0260296
18	0.0268214	0.0247031	0.0276887
19	0.02764	0.025406	0.029671
20	0.0285493	0.0261676	0.0315811
21	0.0295217	0.0268942	0.0336742
22	0.0303855	0.0276377	0.0358697
23	0.0313799	0.0284201	0.0381724
24	0.0323545	0.0291659	0.040614
25	0.0333732	0.0300003	0.0431465
26	0.0343861	0.0308644	0.0457929
27	0.0353597	0.0315403	0.0484287
28	0.0363403	0.0323475	0.0512925
29	0.0373191	0.0331128	0.0542419
30	0.0384711	0.0339913	0.0573629
31	0.0396783	0.0348461	0.0606118
32	0.040889	0.0356226	0.0639172
33	0.0420445	0.0363875	0.0673675
34	0.0432169	0.0372022	0.0710372
35	0.0444352	0.0380633	0.0746808
36	0.0456449	0.0389089	0.0786058
37	0.0468796	0.0398392	0.0826106
38	0.0481221	0.0406618	0.0867174
39	0.0493348	0.0414933	0.090963
40	0.0506341	0.0424322	0.0953667
41	0.0518895	0.0432896	0.0999758
42	0.0531911	0.0441656	0.104612
43	0.0546053	0.0451148	0.109499
44	0.0560119	0.0460589	0.114433
45	0.0574835	0.0470822	0.119516
46	0.0589466	0.0479292	0.124805
47	0.0603395	0.048793	0.130159
48	0.0616909	0.0497293	0.135605
49	0.063183	0.0507617	0.141193
50	0.0646545	0.0517602	0.146905
51	0.0662106	0.0526994	0.152595
52	0.0676898	0.0536668	0.158467
53	0.0691936	0.054623	0.164486
54	0.0707158	0.0556448	0.170482
55	0.0723134	0.0566352	0.176653
56	0.0739041	0.0575245	0.182882
57	0.0754942	0.0584452	0.18906
58	0.0770092	0.059351	0.195415
59	0.0784862	0.0603102	0.201849
60	0.0799866	0.0611234	0.2083
61	0.0815273	0.0619588	0.214698
62	0.0829982	0.0629454	0.221106
63	0.0846203	0.0640072	0.227651
64	0.0861868	0.0648958	0.234154
65	0.0877776	0.0658066	0.240694
66	0.0893039	0.0666116	0.247222
67	0.0907032	0.0675209	0.253788
68	0.0922981	0.068351	0.260323
69	0.0938096	0.0691816	0.266781
70	0.0953524	0.0700876	0.273344
71	0.0967836	0.0709377	0.279763
72	0.0982904	0.07189	0.286252
73	0.0997168	0.0727169	0.292718
74	0.10119	0.0735321	0.299147
75	0.102645	0.0743801	0.305521
76	0.104114	0.0752809	0.311831
77	0.10557	0.0761079	0.318199
78	0.107046	0.0769139	0.3245
79	0.108381	0.0776492	0.330656
80	0.109789	0.0784576	0.336895
81	0.111175	0.0792465	0.343057
82	0.112581	0.0800661	0.349164
83	0.114075	0.0809094	0.355271
84	0.115475	0.0817796	0.361306
85	0.116851	0.0825687	0.367294
86	0.118228	0.0833274	0.373167
87	0.119612	0.0841194	0.379077
88	0.120902	0.0848399	0.384891
89	0.122206	0.0856796	0.390536
90	0.123607	0.0864903	0.396127
91	0.124913	0.0873169	0.401702
92	0.126297	0.0881006	0.407223
93	0.127449	0.0888811	0.412597
94	0.128688	0.0896306	0.417805
95	0.129936	0.0903748	0.42306
96	0.131146	0.0911423	0.428112
97	0.132263	0.091872	0.433079
98	0.133437	0.0926	0.438007
99	0.13453	0.093183	0.442697
100	0.13559	0.0938652	0.447355
101	0.136724	0.0946209	0.451884
102	0.1378	0.09529	0.456344
103	0.138835	0.0959291	0.460641
104	0.139946	0.0965981	0.464793
105	0.14107	0.0972328	0.469025
106	0.141977	0.097851	0.47298
107	0.142979	0.0984266	0.476818
108	0.143941	0.0990473	0.480555
109	0.144988	0.0996837	0.484211
110	0.145921	0.100262	0.487717
111	0.146878	0.100949	0.491164
112	0.147797	0.101528	0.494444
113	0.148761	0.102171	0.497566
114	0.149685	0.102756	0.500498
115	0.150579	0.103424	0.503439
116	0.151483	0.104061	0.506203
117	0.152378	0.104723	0.508898
118	0.153223	0.105384	0.511372
119	0.154142	0.106064	0.513788
120	0.155031	0.106738	0.516035
121	0.155982	0.10749	0.518173
122	0.156939	0.108239	0.520286
123	0.157924	0.10912	0.522223
124	0.158793	0.10991	0.523906
125	0.159751	0.110769	0.525538
126	0.160772	0.111706	0.52713
127	0.161763	0.112578	0.528537
128	0.162783	0.113518	0.5297
129	0.163817	0.114442	0.530821
130	0.164861	0.115518	0.531823
131	0.165956	0.116534	0.532612
132	0.167064	0.117547	0.533326
133	0.168098	0.118532	0.533776
134	0.169292	0.1197	0.534207
135	0.170427	0.120897	0.534426
136	0.171577	0.122124	0.534577
137	0.172731	0.123347	0.534496
138	0.173994	0.124661	0.534303
139	0.175249	0.125936	0.533945
140	0.176644	0.12735	0.533562
141	0.177907	0.12872	0.532987
142	0.179133	0.130098	0.532228
143	0.180442	0.13148	0.531262
144	0.181798	0.132978	0.53034
145	0.183264	0.134565	0.529254
146	0.184723	0.136267	0.527988
147	0.186202	0.137963	0.526636
148	0.187664	0.139765	0.525125
149	0.18929	0.141607	0.523587
150	0.190915	0.143427	0.521927
151	0.192573	0.145345	0.520285
152	0.19422	0.147262	0.518411
153	0.19591	0.149264	0.516426
154	0.197634	0.151302	0.514347
155	0.199347	0.153371	0.512098
156	0.201039	0.155533	0.509729
157	0.202919	0.15778	0.507305
158	0.204931	0.160163	0.504883
159	0.206921	0.162561	0.502347
160	0.208982	0.165009	0.499708
161	0.211054	0.167485	0.49701
162	0.213151	0.169929	0.494197
163	0.215353	0.17257	0.491397
164	0.217629	0.175145	0.488482
165	0.219908	0.177845	0.485469
166	0.222236	0.18062	0.482416
167	0.224616	0.183475	0.47924
168	0.227011	0.186367	0.476019
169	0.22942	0.189286	0.472776
170	0.231902	0.192275	0.469426
171	0.234421	0.195286	0.466059
172	0.237047	0.198316	0.462646
173	0.239696	0.201431	0.459195
174	0.242316	0.204564	0.455676
175	0.245088	0.207787	0.452123
176	0.247796	0.211086	0.448517
177	0.250537	0.214429	0.444798
178	0.253402	0.217852	0.441142
179	0.256211	0.221279	0.437388
180	0.25914	0.224861	0.43365
181	0.262132	0.228349	0.429835
182	0.265081	0.231919	0.425949
183	0.268095	0.235513	0.422015
184	0.271233	0.239214	0.418091
185	0.274382	0.24293	0.41415
186	0.277652	0.246738	0.410188
187	0.28093	0.25062	0.406243
188	0.284226	0.254549	0.402256
189	0.287579	0.258521	0.39821
190	0.290918	0.26252	0.394106
191	0.294263	0.266547	0.389993
192	0.297706	0.270628	0.385897
193	0.301134	0.274665	0.381715
194	0.304623	0.278764	0.377601
195	0.308161	0.282902	0.373435
196	0.31169	0.287046	0.369196
197	0.3152	0.291339	0.365036
198	0.318802	0.295591	0.360866
199	0.322417	0.29986	0.356693
200	0.325972	0.304131	0.352459
201	0.329625	0.30847	0.348228
202	0.33321	0.312723	0.343959
203	0.336886	0.31706	0.339735
204	0.340563	0.321344	0.335515
205	0.344233	0.325683	0.331297
206	0.347942	0.329977	0.32704
207	0.351596	0.334327	0.322859
208	0.355263	0.338641	0.31864
209	0.359024	0.343073	0.314616
210	0.362712	0.347449	0.310469
211	0.366469	0.351815	0.306313
212	0.370154	0.356201	0.302191
213	0.373862	0.360526	0.298111
214	0.377564	0.364879	0.294027
215	0.381239	0.369185	0.289982
216	0.385006	0.37355	0.285973
217	0.388746	0.377908	0.281981
218	0.392496	0.382303	0.278076
219	0.396163	0.38662	0.274134
220	0.399881	0.390996	0.270272
221	0.40352	0.395296	0.266405
	0.407209	0.39962	0.262615
	0.410912	0.403921	0.258826
	0.414593	0.408245	0.255058
	0.41825	0.412558	0.2513
	0.42191	0.416836	0.247568
	0.42554	0.421106	0.243929
	0.429198	0.425344	0.240347
	0.432799	0.429572	0.236719
	0.436357	0.433795	0.233186
	0.439955	0.43802	0.229707
	0.443472	0.442134	0.226228
	0.446923	0.446177	0.222797
	0.450378	0.450198	0.219398
	0.453791	0.454175	0.216078
	0.457085	0.458101	0.212737
	0.460421	0.462	0.209499
	0.463669	0.46584	0.2063
	0.466884	0.469656	0.203185
	0.470088	0.473336	0.200126
	0.473184	0.476911	0.197059
	0.476197	0.480479	0.194066
	0.479134	0.483979	0.191172
	0.482089	0.487409	0.18835
	0.484986	0.490805	0.185613
	0.48783	0.494103	0.182877
	0.490561	0.497255	0.180144
	0.49326	0.500408	0.177582
	0.495927	0.503521	0.175067
	0.498451	0.506499	0.17261
	0.501004	0.50949	0.170243
	0.503502	0.512401	0.167948
	0.505934	0.51518	0.165719
	0.50833	0.517972	0.163587
	0.510646	0.520631	0.161507
	0.512869	0.523222	0.159482
	0.515039	0.525715	0.157584
	0.517124	0.528169	0.15577
	0.51915	0.530471	0.153991
	0.521054	0.532713	0.152271
	0.522952	0.534891	0.15066
	0.524731	0.536905	0.149149
	0.526526	0.538958	0.147778
	0.528178	0.540879	0.146492
	0.529751	0.542695	0.145317
	0.531288	0.544481	0.144217
	0.532711	0.546109	0.143182
	0.53407	0.547638	0.142282
	0.535342	0.549175	0.141486
	0.536559	0.550567	0.140767
	0.537669	0.551863	0.140182
	0.53874	0.553094	0.139727
	0.539731	0.554231	0.139327
	0.540656	0.555215	0.139011
	0.541537	0.556201	0.138853
	0.542369	0.557073	0.138812
	0.54304	0.557797	0.138813
	0.543706	0.558521	0.138948
	0.544215	0.559107	0.139189
	0.544705	0.559574	0.139484
	0.54511	0.559982	0.139881
	0.545496	0.560323	0.140457
	0.545811	0.560564	0.141146
	0.546044	0.560747	0.141911
	0.546197	0.560777	0.142761
	0.546236	0.560701	0.143714
	0.546233	0.560568	0.144726
	0.546178	0.560354	0.145837
	0.54603	0.560073	0.147061
	0.545828	0.5597	0.148414
	0.545577	0.559202	0.149762
	0.545195	0.558652	0.151269
	0.544821	0.558066	0.152906
	0.544281	0.557321	0.154557
	0.543708	0.556511	0.156251
	0.543101	0.555669	0.158062
	0.542408	0.554743	0.159918
	0.541567	0.553674	0.161786
	0.540694	0.552557	0.163738
	0.539815	0.551397	0.165793
	0.538847	0.550131	0.16787
	0.537817	0.548829	0.170015
	0.53675	0.547448	0.172183
	0.53555	0.545979	0.174424
	0.534352	0.544442	0.176734
	0.533085	0.542881	0.179096
	0.531736	0.541272	0.181531
	0.530352	0.539575	0.183911
	0.528911	0.537798	0.186324
	0.527475	0.536004	0.188834
	0.525964	0.53412	0.191372
	0.524357	0.532173	0.193929
	0.522702	0.530131	0.196506
	0.521041	0.528092	0.199137
	0.519307	0.525971	0.201775
	0.517528	0.52376	0.204414
	0.515669	0.521573	0.207064
	0.513833	0.519327	0.209752
	0.511902	0.517002	0.212457
	0.509982	0.514656	0.215178
	0.507992	0.512256	0.217855
	0.505983	0.509796	0.220492
	0.503923	0.50728	0.223159
	0.501827	0.504717	0.225846
	0.499644	0.502168	0.228524
	0.497458	0.499571	0.231158
	0.495231	0.496963	0.23379
	0.492974	0.494296	0.236375
	0.490697	0.49163	0.238944
	0.488423	0.488918	0.241475
	0.486115	0.486223	0.243941
	0.483706	0.48344	0.246341
	0.481351	0.480629	0.248732
	0.478928	0.477798	0.251084
	0.476506	0.474973	0.253396
	0.474067	0.472139	0.25562
	0.471611	0.469293	0.257831
	0.469125	0.466439	0.259968
	0.466588	0.463508	0.261948
	0.464038	0.460579	0.263916
	0.461518	0.457635	0.265854
	0.458915	0.454681	0.267707
	0.456349	0.451703	0.269534
	0.453781	0.448777	0.271303
	0.451209	0.445821	0.27305
	0.44862	0.442854	0.27474
	0.445948	0.43982	0.276324
	0.443311	0.436833	0.277898
	0.440683	0.43385	0.279461
	0.43801	0.430863	0.280951
	0.435322	0.427864	0.282415
	0.432641	0.424852	0.283883
	0.429947	0.421834	0.285334
	0.427254	0.418768	0.286769
	0.424533	0.415781	0.28828
	0.421844	0.412825	0.289757
	0.419113	0.409804	0.291205
	0.416418	0.406786	0.292665
	0.413709	0.40375	0.294149
	0.411015	0.400673	0.295681
	0.408304	0.397607	0.297193
	0.405541	0.394522	0.298721
	0.402879	0.391488	0.300385
	0.40016	0.388416	0.302054
	0.397427	0.385307	0.303768
	0.394688	0.382145	0.305531
	0.391979	0.379016	0.307378
	0.389235	0.375837	0.309297
	0.386452	0.372687	0.311261
	0.383749	0.369545	0.313374
	0.381104	0.366398	0.3156
	0.378383	0.363178	0.317932
	0.375698	0.359985	0.320334
	0.373022	0.35677	0.322939
	0.370306	0.353592	0.325644
	0.367591	0.350368	0.328461
	0.364874	0.347183	0.331477
	0.362195	0.343959	0.334709
	0.359536	0.340783	0.338081
	0.356942	0.337603	0.341731
	0.354322	0.334438	0.345558
	0.351767	0.331278	0.349604
	0.34925	0.328098	0.353915
	0.346759	0.324912	0.35843
	0.344335	0.321714	0.363212
	0.341834	0.318537	0.368323
	0.339388	0.315353	0.373673
	0.337055	0.312195	0.379298
	0.334728	0.309011	0.38532
	0.33247	0.305913	0.391594
	0.330269	0.302835	0.398259
	0.328151	0.299782	0.405287
	0.326128	0.296738	0.412668
	0.324145	0.293749	0.420328
	0.322197	0.290718	0.428398
	0.320306	0.287753	0.43677
	0.318524	0.284836	0.445544
	0.316839	0.281993	0.454701
	0.315243	0.279222	0.464187
	0.313704	0.276497	0.474054
	0.312303	0.27385	0.484374
	0.311042	0.271256	0.49497
	0.309887	0.268769	0.505961
	0.308818	0.266379	0.517337
	0.307876	0.264063	0.528981
	0.307076	0.261815	0.541075
	0.306395	0.259615	0.553492
	0.305804	0.257599	0.566292
	0.305434	0.255716	0.579408
	0.305176	0.253868	0.592862
	0.305088	0.252212	0.606658
	0.305186	0.250664	0.62082
	0.305434	0.249254	0.635284
	0.305854	0.248014	0.650108
	0.306383	0.246887	0.665188
	0.307228	0.246012	0.6806
	0.30822	0.245257	0.69619
	0.309453	0.244778	0.712102
	0.310807	0.244454	0.72816
	0.312426	0.244333	0.744421
	0.314363	0.244553	0.761009
	0.31645	0.244981	0.777594
	0.318777	0.245608	0.79427
	0.321379	0.2465	0.811011
	0.324189	0.247627	0.827897
	0.327341	0.249131	0.84484

## Sheet: Data 2chat
	tib23	pa5	ib5
	0.0139049	0.0158911	0.00691173			0.00700092	0.0199944	0.0297651	#DIV/0!
	0.0146209	0.0167611	0.00776807
	0.0154514	0.0177117	0.00867389			0.0836715	0.141402	0.172526	#DIV/0!
	0.0162572	0.0186771	0.00957175
	0.0168946	0.0194657	0.0103827			1195.15	5001.39	3359.64	#DIV/0!
	0.0177202	0.0203956	0.0114025
	0.018377	0.0212265	0.0123426
	0.0191859	0.0221153	0.0133886
	0.0199999	0.0230025	0.0144263				0.010776
	0.0208213	0.0239606	0.0156849
	0.0216401	0.0249903	0.0168541
	0.0225722	0.0258304	0.0181973
	0.0235374	0.0268119	0.0196882
	0.0243495	0.0277137	0.0211197
	0.0251574	0.0287072	0.0226246
	0.0260952	0.029758	0.024344
	0.0270271	0.0306695	0.0260296
	0.0278918	0.0316383	0.0276887
	0.0288089	0.0325392	0.029671
	0.029749	0.0334306	0.0315811
	0.0307147	0.0343685	0.0336742
	0.0316056	0.0352197	0.0358697
	0.0326248	0.0362484	0.0381724
	0.0335567	0.0372513	0.040614
	0.0345459	0.038313	0.0431465
	0.0356645	0.0392738	0.0457929
	0.0365964	0.0401182	0.0484287
	0.037636	0.0411811	0.0512925
	0.0386083	0.0421393	0.0542419
	0.039757	0.0432016	0.0573629
	0.0409378	0.0442489	0.0606118
	0.0420631	0.0452886	0.0639172
	0.0431463	0.0463425	0.0673675
	0.0442705	0.0473198	0.0710372
	0.0454747	0.0484103	0.0746808
	0.0466889	0.0494883	0.0786058
	0.0480046	0.0506677	0.0826106
	0.0492795	0.0518261	0.0867174
	0.0504826	0.0528301	0.090963
	0.0518625	0.0539813	0.0953667
	0.0531655	0.0550552	0.0999758
	0.0544192	0.0561645	0.104612
	0.0558087	0.0573001	0.109499
	0.0571567	0.0584212	0.114433
	0.0586576	0.0595416	0.119516
	0.0599939	0.0607125	0.124805
	0.0614027	0.0618267	0.130159
	0.0628129	0.0629166	0.135605
	0.0643173	0.0640709	0.141193
	0.0658825	0.0652621	0.146905
	0.0673667	0.0664329	0.152595
	0.0687935	0.0675438	0.158467
	0.0702891	0.0686425	0.164486
	0.0717721	0.069802	0.170482
	0.0733641	0.0710565	0.176653
	0.0748519	0.0721475	0.182882
	0.0764271	0.0733066	0.18906
	0.0779332	0.0744797	0.195415
	0.0795186	0.0756801	0.201849
	0.081063	0.0768457	0.2083
	0.082495	0.0780294	0.214698
	0.0841031	0.0791008	0.221106
	0.0856552	0.0803547	0.227651
	0.0872068	0.0815001	0.234154
	0.088706	0.0826519	0.240694
	0.0901493	0.0837001	0.247222
	0.0915775	0.0846997	0.253788
	0.093214	0.0858949	0.260323
	0.0946774	0.0870811	0.266781
	0.0962019	0.088183	0.273344
	0.0975694	0.0892286	0.279763
	0.0991245	0.0904135	0.286252
	0.100534	0.0913897	0.292718
	0.101969	0.0924313	0.299147
	0.103383	0.0935323	0.305521
	0.104755	0.0945285	0.311831
	0.10625	0.0956258	0.318199
	0.107679	0.0966499	0.3245
	0.109106	0.0975265	0.330656
	0.110573	0.0985884	0.336895
	0.112012	0.0996433	0.343057
	0.113428	0.100689	0.349164
	0.114831	0.101762	0.355271
	0.116172	0.102716	0.361306
	0.117532	0.10365	0.367294
	0.118868	0.104604	0.373167
	0.120312	0.105549	0.379077
	0.121592	0.106484	0.384891
	0.122868	0.107506	0.390536
	0.124266	0.108519	0.396127
	0.125642	0.109448	0.401702
	0.127056	0.110459	0.407223
	0.128303	0.111347	0.412597
	0.129524	0.112329	0.417805
	0.130746	0.113354	0.42306
	0.131926	0.114239	0.428112
	0.133072	0.115072	0.433079
	0.134271	0.116014	0.438007
	0.135427	0.116927	0.442697
	0.136501	0.117806	0.447355
	0.137665	0.118648	0.451884
	0.138777	0.119494	0.456344
	0.139866	0.12035	0.460641
	0.140962	0.121175	0.464793
	0.142054	0.122032	0.469025
	0.143014	0.122718	0.47298
	0.143911	0.12348	0.476818
	0.144797	0.124255	0.480555
	0.14581	0.12513	0.484211
	0.14674	0.125861	0.487717
	0.147745	0.126583	0.491164
	0.148617	0.12737	0.494444
	0.149521	0.1281	0.497566
	0.150411	0.128833	0.500498
	0.151393	0.129554	0.503439
	0.152339	0.130349	0.506203
	0.15322	0.131176	0.508898
	0.154093	0.132014	0.511372
	0.155011	0.132945	0.513788
	0.155844	0.133818	0.516035
	0.156789	0.134785	0.518173
	0.157771	0.135841	0.520286
	0.158814	0.136821	0.522223
	0.159793	0.137802	0.523906
	0.16077	0.138791	0.525538
	0.161778	0.139889	0.52713
	0.162709	0.141051	0.528537
	0.163717	0.142183	0.5297
	0.164759	0.143355	0.530821
	0.165888	0.14465	0.531823
	0.166891	0.145982	0.532612
	0.168002	0.14733	0.533326
	0.16906	0.148619	0.533776
	0.170203	0.149995	0.534207
	0.171324	0.1514	0.534426
	0.172542	0.152906	0.534577
	0.173753	0.154362	0.534496
	0.174928	0.156003	0.534303
	0.176143	0.157647	0.533945
	0.177463	0.159389	0.533562
	0.178664	0.161146	0.532987
	0.179962	0.162897	0.532228
	0.181324	0.164614	0.531262
	0.182706	0.166441	0.53034
	0.184116	0.168472	0.529254
	0.185549	0.17053	0.527988
	0.18702	0.172582	0.526636
	0.18848	0.174677	0.525125
	0.190058	0.176969	0.523587
	0.191652	0.179294	0.521927
	0.193352	0.181637	0.520285
	0.194979	0.183979	0.518411
	0.196638	0.186478	0.516426
	0.19839	0.188982	0.514347
	0.200113	0.191596	0.512098
	0.201809	0.194213	0.509729
	0.203684	0.196869	0.507305
	0.205662	0.199765	0.504883
	0.20761	0.202744	0.502347
	0.209702	0.205798	0.499708
	0.211828	0.208927	0.49701
	0.213826	0.211937	0.494197
	0.216086	0.215153	0.491397
	0.218335	0.218446	0.488482
	0.220599	0.221783	0.485469
	0.22296	0.22523	0.482416
	0.225266	0.228721	0.47924
	0.227676	0.232269	0.476019
	0.230116	0.235855	0.472776
	0.232652	0.239517	0.469426
	0.235185	0.243242	0.466059
	0.237849	0.247083	0.462646
	0.240471	0.25097	0.459195
	0.243097	0.254915	0.455676
	0.245827	0.258969	0.452123
	0.248536	0.263038	0.448517
	0.251276	0.267118	0.444798
	0.254182	0.271373	0.441142
	0.257016	0.275579	0.437388
	0.259939	0.279937	0.43365
	0.262905	0.284308	0.429835
	0.265877	0.288727	0.425949
	0.268915	0.293181	0.422015
	0.272024	0.297796	0.418091
	0.275192	0.302433	0.41415
	0.27839	0.307178	0.410188
	0.281619	0.311929	0.406243
	0.284906	0.316724	0.402256
	0.288254	0.321652	0.39821
	0.291561	0.326504	0.394106
	0.294893	0.331421	0.389993
	0.298309	0.336449	0.385897
	0.301761	0.341448	0.381715
	0.305207	0.346553	0.377601
	0.308651	0.351716	0.373435
	0.312158	0.356862	0.369196
	0.315702	0.362121	0.365036
	0.31927	0.367333	0.360866
	0.322844	0.372651	0.356693
	0.326371	0.377916	0.352459
	0.330014	0.383257	0.348228
	0.333605	0.3885	0.343959
	0.337268	0.393895	0.339735
	0.340921	0.399294	0.335515
	0.344588	0.40467	0.331297
	0.348292	0.410074	0.32704
	0.351957	0.415462	0.322859
	0.355575	0.420833	0.31864
	0.359315	0.426337	0.314616
	0.36301	0.431777	0.310469
	0.366742	0.437215	0.306313
	0.370439	0.442654	0.302191
	0.37414	0.448064	0.298111
	0.377815	0.453509	0.294027
	0.381508	0.458884	0.289982
	0.385251	0.464338	0.285973
	0.388907	0.469745	0.281981
	0.39256	0.475185	0.278076
	0.39624	0.480598	0.274134
	0.399917	0.48597	0.270272
	0.403573	0.49132	0.266405
	0.407247	0.496699	0.262615
	0.410982	0.502047	0.258826
	0.414667	0.507409	0.255058
	0.418285	0.5127	0.2513
	0.421942	0.517974	0.247568
	0.425563	0.523315	0.243929
	0.429216	0.528583	0.240347
	0.432759	0.533753	0.236719
	0.436336	0.538935	0.233186
	0.439939	0.544139	0.229707
	0.443488	0.54925	0.226228
	0.446974	0.554277	0.222797
	0.450465	0.559269	0.219398
	0.453854	0.564177	0.216078
	0.457173	0.569045	0.212737
	0.460455	0.573849	0.209499
	0.463702	0.578594	0.2063
	0.466898	0.5833	0.203185
	0.470057	0.587874	0.200126
	0.473141	0.592374	0.197059
	0.4762	0.596785	0.194066
	0.479197	0.601109	0.191172
	0.482095	0.605371	0.18835
	0.485041	0.609598	0.185613
	0.487886	0.613715	0.182877
	0.490549	0.617661	0.180144
	0.493231	0.621599	0.177582
	0.495851	0.625455	0.175067
	0.498379	0.629174	0.17261
	0.500908	0.632836	0.170243
	0.503395	0.636438	0.167948
	0.505844	0.639982	0.165719
	0.50821	0.643407	0.163587
	0.510502	0.646705	0.161507
	0.512731	0.649906	0.159482
	0.514866	0.653044	0.157584
	0.5169	0.656097	0.15577
	0.518889	0.658978	0.153991
	0.520857	0.661762	0.152271
	0.522695	0.66448	0.15066
	0.524458	0.667054	0.149149
	0.526252	0.669583	0.147778
	0.527892	0.671928	0.146492
	0.529515	0.674217	0.145317
	0.531075	0.67642	0.144217
	0.532527	0.678479	0.143182
	0.533843	0.680404	0.142282
	0.535112	0.682196	0.141486
	0.536335	0.683883	0.140767
	0.537435	0.685513	0.140182
	0.538489	0.687041	0.139727
	0.539495	0.688405	0.139327
	0.540381	0.689651	0.139011
	0.541251	0.690859	0.138853
	0.542006	0.691923	0.138812
	0.542698	0.692864	0.138813
	0.543335	0.693667	0.138948
	0.543893	0.694386	0.139189
	0.544387	0.69499	0.139484
	0.544792	0.695449	0.139881
	0.54514	0.69588	0.140457
	0.545413	0.696205	0.141146
	0.545673	0.696427	0.141911
	0.545852	0.696541	0.142761
	0.545891	0.696548	0.143714
	0.545887	0.696396	0.144726
	0.545835	0.696127	0.145837
	0.545688	0.695791	0.147061
	0.545542	0.695382	0.148414
	0.545209	0.694752	0.149762
	0.544833	0.694093	0.151269
	0.544446	0.693355	0.152906
	0.543923	0.692501	0.154557
	0.543316	0.691526	0.156251
	0.542696	0.690481	0.158062
	0.54197	0.689365	0.159918
	0.541173	0.688068	0.161786
	0.540345	0.686721	0.163738
	0.539473	0.685256	0.165793
	0.538483	0.683703	0.16787
	0.537486	0.682075	0.170015
	0.536431	0.680357	0.172183
	0.535243	0.678569	0.174424
	0.534026	0.676687	0.176734
	0.532774	0.674694	0.179096
	0.531466	0.672719	0.181531
	0.53011	0.670631	0.183911
	0.528664	0.668408	0.186324
	0.527214	0.666155	0.188834
	0.525723	0.663811	0.191372
	0.524156	0.661406	0.193929
	0.5225	0.658867	0.196506
	0.520838	0.656299	0.199137
	0.519143	0.653668	0.201775
	0.51734	0.651001	0.204414
	0.515513	0.648271	0.207064
	0.513641	0.645457	0.209752
	0.511726	0.642585	0.212457
	0.509795	0.639692	0.215178
	0.507794	0.636693	0.217855
	0.505757	0.633662	0.220492
	0.503719	0.630561	0.223159
	0.50161	0.627456	0.225846
	0.499495	0.624292	0.228524
	0.497303	0.621048	0.231158
	0.495079	0.617824	0.23379
	0.492806	0.614506	0.236375
	0.490609	0.611224	0.238944
	0.488319	0.607885	0.241475
	0.485954	0.604455	0.243941
	0.48358	0.600977	0.246341
	0.481192	0.597452	0.248732
	0.478768	0.593932	0.251084
	0.476341	0.590415	0.253396
	0.473918	0.586865	0.25562
	0.471488	0.583359	0.257831
	0.469025	0.579795	0.259968
	0.466472	0.576165	0.261948
	0.463942	0.572457	0.263916
	0.46139	0.568851	0.265854
	0.458841	0.56523	0.267707
	0.456282	0.56156	0.269534
	0.45369	0.557936	0.271303
	0.451086	0.554271	0.27305
	0.448498	0.550626	0.27474
	0.445853	0.546913	0.276324
	0.443203	0.543223	0.277898
	0.440566	0.539556	0.279461
	0.437936	0.535883	0.280951
	0.435247	0.53216	0.282415
	0.432587	0.52847	0.283883
	0.429914	0.524742	0.285334
	0.427177	0.520963	0.286769
	0.424529	0.517242	0.28828
	0.421851	0.513562	0.289757
	0.41916	0.509791	0.291205
	0.416473	0.505987	0.292665
	0.413763	0.502235	0.294149
	0.411088	0.498465	0.295681
	0.408365	0.494658	0.297193
	0.405608	0.490835	0.298721
	0.402937	0.487097	0.300385
	0.400274	0.483298	0.302054
	0.39757	0.479496	0.303768
	0.394819	0.475657	0.305531
	0.392147	0.471849	0.307378
	0.389423	0.467936	0.309297
	0.386691	0.464054	0.311261
	0.383994	0.460196	0.313374
	0.381286	0.45634	0.3156
	0.378585	0.45245	0.317932
	0.375885	0.448491	0.320334
	0.373214	0.444643	0.322939
	0.370526	0.440726	0.325644
	0.367814	0.436727	0.328461
	0.365131	0.432772	0.331477
	0.362491	0.428827	0.334709
	0.359849	0.42482	0.338081
	0.357241	0.420867	0.341731
	0.354644	0.416905	0.345558
	0.352122	0.412937	0.349604
	0.349597	0.40899	0.353915
	0.347107	0.405085	0.35843
	0.344653	0.40114	0.363212
	0.342247	0.397253	0.368323
	0.339834	0.393337	0.373673
	0.337449	0.389398	0.379298
	0.335146	0.385567	0.38532
	0.332877	0.381681	0.391594
	0.330706	0.377804	0.398259
	0.328599	0.374042	0.405287
	0.326564	0.370305	0.412668
	0.324541	0.366578	0.420328
	0.322649	0.362941	0.428398
	0.320781	0.359286	0.43677
	0.319036	0.355704	0.445544
	0.317348	0.352245	0.454701
	0.315739	0.348869	0.464187
	0.31419	0.345471	0.474054
	0.312812	0.34225	0.484374
	0.311528	0.339046	0.49497
	0.310403	0.335985	0.505961
	0.309474	0.333029	0.517337
	0.308525	0.330116	0.528981
	0.307744	0.327377	0.541075
	0.307089	0.324768	0.553492
	0.306554	0.322273	0.566292
	0.306176	0.319961	0.579408
	0.305946	0.317787	0.592862
	0.305824	0.315728	0.606658
	0.305887	0.313916	0.62082
	0.306086	0.312225	0.635284
	0.306545	0.310711	0.650108
	0.307134	0.309364	0.665188
	0.307999	0.30829	0.6806
	0.308943	0.307392	0.69619
	0.31014	0.306809	0.712102
	0.311568	0.306418	0.72816
	0.313117	0.306328	0.744421
	0.314993	0.306594	0.761009
	0.317103	0.307099	0.777594
	0.319395	0.307924	0.79427
	0.321995	0.309068	0.811011
	0.324839	0.310502	0.827897
	0.32799	0.3123	0.84484

## Sheet: Data
Wavelength	Mẫu	PAR10	IBU10	CAF5
300.017	0.0986904	0.0573516	-0.00628525	-0.00229773		0.18887	0.0754495	0.0149879	0.00497893
299.508	0.105461	0.0607454	-0.00649184	-0.00142609
298.999	0.11175	0.063961	-0.00626355	-0.000534318		0.434591	0.274681	0.122425	0.0705615
298.489	0.117124	0.0666796	-0.00604232	0.000675873
298.019	0.124072	0.0696603	-0.00613397	0.00197715		230.101	1325.39	6672.04	2008.47
297.51	0.129604	0.0721986	-0.0062134	0.00321412
297	0.137227	0.0752947	-0.00601039	0.00490513
296.491	0.144702	0.0784803	-0.00637001	0.00683277
295.981	0.151609	0.080974	-0.00631766	0.00894608			0.19005
295.511	0.161344	0.084638	-0.00604741	0.0119654
295.001	0.167991	0.086921	-0.00596392	0.0140719
294.492	0.177549	0.0903643	-0.00578711	0.0176986
293.982	0.186559	0.092957	-0.0058771	0.0206331
293.512	0.194309	0.0954805	-0.00565818	0.0241009
293.002	0.207007	0.0987203	-0.0058462	0.0292789
292.492	0.216636	0.101248	-0.00574476	0.0334743
291.982	0.229282	0.104239	-0.00576937	0.0394111
291.512	0.239399	0.106452	-0.005661	0.0442719
291.002	0.247687	0.108118	-0.00608591	0.04829
290.492	0.260351	0.110255	-0.00598226	0.054774
289.983	0.269786	0.112059	-0.00586367	0.0600498
289.512	0.281629	0.113771	-0.00596668	0.066401
289.002	0.293915	0.115862	-0.00553276	0.0735724
288.492	0.302792	0.116911	-0.00571856	0.0790203
287.982	0.318985	0.118825	-0.00600823	0.0886196
287.511	0.328211	0.119694	-0.00617297	0.094388
287.001	0.341241	0.121182	-0.00562346	0.102562
286.491	0.35354	0.122464	-0.00555372	0.110189
285.981	0.363104	0.123135	-0.00570042	0.116383
285.51	0.378387	0.124312	-0.00574007	0.12598
285	0.388828	0.125475	-0.00535728	0.1327
284.49	0.401468	0.126461	-0.00569307	0.140437
284.019	0.41461	0.127821	-0.00521052	0.149396
283.509	0.424699	0.128713	-0.00536857	0.155585
282.999	0.438803	0.129875	-0.00558408	0.164221
282.488	0.448242	0.13089	-0.00575754	0.170234
282.017	0.459045	0.13216	-0.00542505	0.176615
281.507	0.470804	0.133223	-0.00498509	0.184126
280.996	0.478617	0.134418	-0.00499755	0.188823
280.486	0.491315	0.135878	-0.00527837	0.195963
280.015	0.498814	0.136742	-0.00500087	0.200054
279.504	0.508974	0.139033	-0.00547899	0.20499
278.994	0.520375	0.14149	-0.00448396	0.210827
278.484	0.527976	0.143393	-0.00470758	0.213965
278.012	0.538916	0.146233	-0.00405332	0.218987
277.502	0.547952	0.148907	-0.00350504	0.222511
276.991	0.558719	0.152258	-0.00340187	0.225804
276.48	0.570032	0.156186	-0.00243411	0.229396
276.009	0.577527	0.158639	-0.00237119	0.230979
275.498	0.591947	0.164161	-0.000792082	0.23417
274.988	0.603518	0.168745	0.000733244	0.235711
274.516	0.615963	0.174063	0.00243641	0.237712
274.006	0.631681	0.181484	0.00517633	0.2397
273.495	0.641857	0.186034	0.0058212	0.239952
272.984	0.658619	0.195566	0.00633605	0.240492
272.512	0.670734	0.203346	0.00656536	0.240738
272.002	0.68208	0.210972	0.00582455	0.240452
271.491	0.69549	0.221278	0.00518332	0.239986
271.019	0.70671	0.229165	0.00448686	0.239339
270.508	0.726682	0.243477	0.00380254	0.237271
269.997	0.742021	0.254229	0.00423517	0.235497
269.486	0.759877	0.267201	0.00489185	0.233528
269.014	0.779786	0.281328	0.00556266	0.230534
268.503	0.794874	0.29278	0.00632853	0.228823
267.992	0.819851	0.31108	0.006757	0.22488
267.481	0.839541	0.325533	0.00721408	0.222616
267.009	0.858174	0.339544	0.00716958	0.217903
266.498	0.883623	0.358857	0.00789582	0.21514
265.987	0.900799	0.372998	0.00801604	0.211591
265.515	0.929347	0.39379	0.00902194	0.20741
265.004	0.953896	0.41163	0.0101121	0.20451
264.493	0.977251	0.429481	0.0101947	0.199912
263.981	1.00588	0.451425	0.01012	0.194821
263.509	1.02178	0.464511	0.00975251	0.192259
262.998	1.04809	0.485615	0.0092104	0.187494
262.487	1.07227	0.505127	0.00807881	0.182879
262.015	1.09478	0.525128	0.00767621	0.177974
261.503	1.12593	0.549771	0.00658826	0.172612
260.992	1.14299	0.563373	0.00658815	0.169108
260.52	1.16375	0.579602	0.00680461	0.165123
260.008	1.18149	0.593576	0.00646333	0.161311
259.497	1.20102	0.609189	0.0066318	0.157592
258.985	1.23037	0.633754	0.00706086	0.151644
258.513	1.24747	0.647571	0.00681438	0.14742
258.001	1.27356	0.668678	0.00694352	0.142493
257.49	1.29523	0.686982	0.00665476	0.137083
257.017	1.31478	0.702266	0.00642605	0.132994
256.506	1.34016	0.724117	0.005818	0.126657
255.994	1.35586	0.737755	0.00566121	0.12292
255.482	1.3759	0.75601	0.00462754	0.117289
255.01	1.39187	0.770047	0.00348695	0.112657
254.498	1.40542	0.782304	0.00393591	0.108948
253.986	1.42466	0.7993	0.00343474	0.102985
253.514	1.43483	0.808264	0.00319016	0.0999981
253.002	1.44687	0.819547	0.00279336	0.0955849
252.49	1.45686	0.828674	0.00308657	0.0920733
252.018	1.46382	0.835756	0.0027253	0.0888643
251.506	1.47184	0.845791	0.00258847	0.0843602
250.994	1.47639	0.851296	0.00208857	0.0810941
250.482	1.48127	0.857838	0.00149166	0.0767525
250.009	1.48231	0.861778	0.00102088	0.0730776
249.497	1.48333	0.864266	0.0008949	0.070618
248.985	1.48202	0.866152	0.000549427	0.0672713
248.512	1.47971	0.866446	-0.0001041	0.0653378
248	1.47659	0.866108	-5.24e-05	0.0627578
247.488	1.47157	0.864318	-0.000216592	0.0601366
247.015	1.46677	0.862254	-0.000130605	0.0592331
246.503	1.45439	0.857137	-0.000212173	0.0566179
245.991	1.447	0.852378	-0.000870183	0.0550506
245.518	1.4356	0.84628	-0.00102048	0.0534379
245.006	1.41774	0.83677	-0.000947881	0.0521155
244.494	1.40791	0.830072	-0.000877502	0.0515935
243.981	1.39096	0.81851	-0.000673286	0.0511472
243.508	1.38148	0.811583	-0.000329017	0.0510376
242.996	1.36845	0.803319	-1.39e-06	0.0511023
242.484	1.35198	0.790387	0.000709114	0.0517468
242.011	1.33812	0.780962	0.00172871	0.0526007
241.498	1.31695	0.764578	0.00300008	0.0539067
240.986	1.30388	0.753593	0.00421742	0.0551133
240.513	1.28639	0.740608	0.00576791	0.056623
240	1.26584	0.721401	0.00851822	0.0590054
239.488	1.25041	0.709124	0.0106816	0.0608048
239.015	1.23263	0.692674	0.0141251	0.06312
238.502	1.21916	0.679025	0.0173116	0.0654043
237.989	1.20309	0.664441	0.0215207	0.0680604
237.516	1.18589	0.644266	0.0273372	0.0716239
237.004	1.17569	0.631369	0.0319806	0.0743252
236.491	1.16177	0.613471	0.03953	0.0779944
236.018	1.15208	0.600764	0.0460058	0.0808733
235.505	1.14166	0.584504	0.0537823	0.0845158
234.992	1.1302	0.56501	0.0645732	0.0886626
234.519	1.1247	0.555251	0.0703401	0.0912515
234.006	1.11568	0.538881	0.0820275	0.0947927
233.493	1.1081	0.524559	0.0923952	0.098268
232.98	1.10155	0.507918	0.105178	0.102079
232.507	1.09383	0.48953	0.12223	0.106089
231.994	1.08927	0.476639	0.132875	0.108288
231.481	1.08579	0.46228	0.147507	0.111333
231.008	1.08297	0.449697	0.160351	0.113611
230.495	1.08109	0.435922	0.177082	0.116644
229.982	1.07924	0.417205	0.197836	0.11944
229.508	1.07929	0.409286	0.207749	0.120745
228.995	1.07967	0.396522	0.222071	0.122875
228.482	1.08174	0.385062	0.238185	0.124201
228.009	1.08289	0.374518	0.253233	0.125971
227.496	1.08792	0.35539	0.281939	0.12889
226.983	1.09645	0.339994	0.310073	0.132127
226.509	1.10415	0.326391	0.332162	0.134509
225.996	1.11264	0.314519	0.351362	0.137044
225.483	1.12004	0.303252	0.372453	0.139289
225.009	1.12661	0.288739	0.393814	0.143257
224.496	1.12824	0.280117	0.404149	0.145854
223.983	1.12706	0.268758	0.41278	0.149949
223.509	1.12302	0.258361	0.417871	0.154634
222.995	1.118	0.249828	0.419782	0.159186
222.482	1.11302	0.238623	0.42152	0.16628
222.008	1.1122	0.231791	0.423013	0.171573
221.495	1.11385	0.222822	0.424996	0.181021
220.982	1.1172	0.215014	0.426321	0.191641
220.508	1.12154	0.209945	0.426887	0.199754
219.994	1.12883	0.202965	0.424464	0.213808

## Sheet: rs
Lamda	C1	C2	C3	S1	S2	S3	A_est(k)	z(k)
300.017	1.17125e-05	9.53776e-06	1.58498e-06	1.1487e-07	9.64779e-08	2.10049e-08	0.0840094	0.0835621
280.015	1.17109e-05	9.53774e-06	1.58495e-06	1.07224e-07	9.00564e-08	1.96068e-08	0.248996	0.248751
260.008	1.17115e-05	9.53775e-06	1.58497e-06	9.06857e-08	7.61661e-08	1.65826e-08	0.822298	0.822332
240	1.1712e-05	9.53776e-06	1.58497e-06	6.79422e-08	5.7064e-08	1.24238e-08	0.978937	0.979429
220.508	1.17117e-05	9.5378e-06	1.58497e-06	5.68006e-08	4.77063e-08	1.03865e-08	0.788623	0.787926
	9.36787e-07	1.13377e-06	1.6449e-05	9.1789e-09	1.08072e-08	1.053e-07	1.05685	1.03676
	9.37193e-07	1.13424e-06	1.64938e-05	7.94902e-09	9.35912e-09	9.11906e-08	1.67863	1.86617
	8.46304e-06	3.62172e-06	2.67452e-08	1.2989e-08	0.479585	0.47346	1.70012e-08	2.69208e-05
	8.46004e-06	3.62077e-06	2.51487e-08	1.22137e-08	0.49697	0.49575	1.48763e-08	1.49593e-05
	8.46251e-06	3.62135e-06	2.36716e-08	1.14963e-08	0.519969	0.527599	1.65086e-08	3.43334e-05
	8.46823e-06	3.62224e-06	2.24083e-08	1.08828e-08	0.52105	0.529033	1.68038e-08	7.37419e-05
	8.47222e-06	3.62274e-06	2.127e-08	1.033e-08	0.520941	0.525474	1.65565e-08	2.51535e-05
	8.47415e-06	3.62299e-06	2.02627e-08	9.84077e-09	0		0	8.53204e-06

## Sheet: Results
Lamda	C1	C2	C3	S1	S2	S3	A_est(k)	z(k)	KG(k)			R(k)
300.017	1.6101e-05	1.1854e-05	6.99697e-06	1.84224e-07	1.42027e-07	9.07568e-08	0.0816761	0.0986904			0
299.508	1.61046e-05	1.18537e-05	6.99693e-06	1.84039e-07	1.41885e-07	9.06658e-08	0.0881372	0.105461	2.06217e-07	-1.30988e-08	-1.2615e-06
298.999	1.61076e-05	1.18536e-05	6.99692e-06	1.83875e-07	1.41758e-07	9.05848e-08	0.0948536	0.11175	1.7647e-07	-1.02714e-08	0.000149045
298.489	1.61103e-05	1.18534e-05	6.99693e-06	1.83705e-07	1.41628e-07	9.05015e-08	0.101206	0.117124	1.67389e-07	-9.01552e-09	0.000194163
298.019	1.61129e-05	1.18533e-05	6.99697e-06	1.83525e-07	1.41489e-07	9.04128e-08	0.107739	0.124072	1.63573e-07	-8.56092e-09	0.000208594
297.51	1.61155e-05	1.18531e-05	6.99702e-06	1.83336e-07	1.41343e-07	9.03195e-08	0.113485	0.129604	1.60498e-07	-8.20966e-09	0.000219898
297	1.61181e-05	1.1853e-05	6.9971e-06	1.83132e-07	1.41186e-07	9.02191e-08	0.121101	0.137227	1.57166e-07	-7.45675e-09	0.000226206
296.491	1.61206e-05	1.18529e-05	6.99721e-06	1.82914e-07	1.41018e-07	9.01117e-08	0.128527	0.144702	1.5471e-07	-7.46363e-09	0.000230688
295.981	1.6123e-05	1.18528e-05	6.99734e-06	1.82682e-07	1.40839e-07	8.99976e-08	0.135586	0.151609	1.51563e-07	-7.02842e-09	0.000234236
295.511	1.61253e-05	1.18527e-05	6.99749e-06	1.8243e-07	1.40644e-07	8.9873e-08	0.146059	0.161344	1.47674e-07	-6.27136e-09	0.000236345
295.001	1.61275e-05	1.18526e-05	6.99767e-06	1.82163e-07	1.40439e-07	8.97418e-08	0.152807	0.167991	1.45329e-07	-5.9267e-09	0.000235749
294.492	1.61295e-05	1.18525e-05	6.99785e-06	1.81874e-07	1.40216e-07	8.95995e-08	0.163664	0.177549	1.4162e-07	-5.39067e-09	0.000234864
293.982	1.61315e-05	1.18525e-05	6.99807e-06	1.81568e-07	1.3998e-07	8.94487e-08	0.171866	0.186559	1.39199e-07	-5.23082e-09	0.000230982
293.512	1.61333e-05	1.18524e-05	6.9983e-06	1.81243e-07	1.3973e-07	8.92885e-08	0.181068	0.194309	1.35969e-07	-4.78912e-09	0.000229437
293.002	1.61351e-05	1.18523e-05	6.99856e-06	1.80892e-07	1.39459e-07	8.91156e-08	0.193339	0.207007	1.32066e-07	-4.64849e-09	0.000225094
292.492	1.61368e-05	1.18523e-05	6.99883e-06	1.8052e-07	1.39172e-07	8.89323e-08	0.20343	0.216636	1.28906e-07	-4.34723e-09	0.000222111
291.982	1.61384e-05	1.18522e-05	6.99912e-06	1.80121e-07	1.38864e-07	8.87356e-08	0.216556	0.229282	1.24839e-07	-4.10678e-09	0.000218606
291.512	1.61399e-05	1.18522e-05	6.99942e-06	1.797e-07	1.3854e-07	8.85281e-08	0.227079	0.239399	1.21638e-07	-3.84468e-09	0.000214803
291.002	1.61414e-05	1.18521e-05	6.99976e-06	1.79263e-07	1.38203e-07	8.8313e-08	0.234908	0.247687	1.19385e-07	-3.99422e-09	0.000210875
290.492	1.61429e-05	1.18521e-05	7.00011e-06	1.788e-07	1.37846e-07	8.80851e-08	0.247579	0.260351	1.15445e-07	-3.723e-09	0.000207823
289.983	1.61442e-05	1.1852e-05	7.00046e-06	1.78317e-07	1.37474e-07	8.78471e-08	0.258037	0.269786	1.12453e-07	-3.4974e-09	0.000205081
289.512	1.61455e-05	1.1852e-05	7.00083e-06	1.77814e-07	1.37086e-07	8.75989e-08	0.26959	0.281629	1.088e-07	-3.39143e-09	0.000211663
289.002	1.61466e-05	1.1852e-05	7.00116e-06	1.77281e-07	1.36675e-07	8.73367e-08	0.28354	0.293915	1.05365e-07	-2.99053e-09	0.000203462
288.492	1.61477e-05	1.18519e-05	7.00151e-06	1.7673e-07	1.36251e-07	8.70654e-08	0.292658	0.302792	1.02952e-07	-2.9931e-09	0.00019426
287.982	1.61487e-05	1.18519e-05	7.00187e-06	1.76147e-07	1.35801e-07	8.67778e-08	0.308867	0.318985	9.90378e-08	-2.97641e-09	0.000186124
287.511	1.61497e-05	1.18519e-05	7.00224e-06	1.75545e-07	1.35337e-07	8.64815e-08	0.318171	0.328211	9.67078e-08	-2.96441e-09	0.000177555
287.001	1.61505e-05	1.18518e-05	7.00257e-06	1.74916e-07	1.34851e-07	8.61713e-08	0.33269	0.341241	9.34952e-08	-2.57874e-09	0.00016905
286.491	1.61512e-05	1.18518e-05	7.00289e-06	1.74261e-07	1.34347e-07	8.58489e-08	0.345541	0.35354	9.08243e-08	-2.4481e-09	0.000159165
285.981	1.61519e-05	1.18518e-05	7.00322e-06	1.73589e-07	1.33829e-07	8.55179e-08	0.355141	0.363104	8.86847e-08	-2.44022e-09	0.00014886
285.51	1.61526e-05	1.18518e-05	7.00355e-06	1.72888e-07	1.33289e-07	8.51726e-08	0.370454	0.378387	8.56353e-08	-2.35023e-09	0.000138472
285	1.61531e-05	1.18518e-05	7.00383e-06	1.72167e-07	1.32732e-07	8.48172e-08	0.382214	0.388828	8.35713e-08	-2.12079e-09	0.000129404
284.49	1.61537e-05	1.18518e-05	7.00415e-06	1.71425e-07	1.3216e-07	8.44515e-08	0.394263	0.401468	8.14286e-08	-2.17881e-09	0.000119443
284.019	1.61541e-05	1.18518e-05	7.00438e-06	1.70656e-07	1.31567e-07	8.40728e-08	0.409594	0.41461	7.89572e-08	-1.91303e-09	0.000111634
283.509	1.61545e-05	1.18517e-05	7.00461e-06	1.69872e-07	1.30963e-07	8.36866e-08	0.419529	0.424699	7.73923e-08	-1.91861e-09	0.000101575
282.999	1.61549e-05	1.18517e-05	7.00487e-06	1.69066e-07	1.30341e-07	8.32894e-08	0.433264	0.438803	7.53304e-08	-1.92508e-09	9.33737e-05
282.488	1.61553e-05	1.18517e-05	7.00511e-06	1.68246e-07	1.29709e-07	8.28855e-08	0.443134	0.448242	7.39581e-08	-1.93362e-09	8.50314e-05
282.017	1.61556e-05	1.18517e-05	7.00532e-06	1.6741e-07	1.29065e-07	8.24738e-08	0.454532	0.459045	7.25289e-08	-1.76958e-09	7.70206e-05
281.507	1.61559e-05	1.18517e-05	7.00549e-06	1.66556e-07	1.28407e-07	8.2053e-08	0.467305	0.470804	7.08177e-08	-1.57503e-09	6.92412e-05
280.996	1.61561e-05	1.18517e-05	7.00562e-06	1.65693e-07	1.27741e-07	8.16278e-08	0.475808	0.478617	6.98924e-08	-1.54449e-09	6.18295e-05
280.486	1.61563e-05	1.18517e-05	7.00579e-06	1.64814e-07	1.27064e-07	8.11948e-08	0.487849	0.491315	6.86176e-08	-1.58431e-09	5.33464e-05
280.015	1.61566e-05	1.18517e-05	7.00596e-06	1.63929e-07	1.26381e-07	8.07587e-08	0.495315	0.498814	6.77287e-08	-1.47221e-09	4.54392e-05
279.504	1.61568e-05	1.18517e-05	7.00613e-06	1.63033e-07	1.25691e-07	8.03175e-08	0.505377	0.508974	6.72043e-08	-1.5741e-09	3.86052e-05
278.994	1.61569e-05	1.18517e-05	7.00621e-06	1.62122e-07	1.24988e-07	7.98685e-08	0.51871	0.520375	6.63469e-08	-1.24971e-09	3.13531e-05
278.484	1.61571e-05	1.18517e-05	7.00631e-06	1.61207e-07	1.24282e-07	7.94176e-08	0.525922	0.527976	6.60107e-08	-1.28807e-09	2.57965e-05
278.012	1.61571e-05	1.18517e-05	7.00634e-06	1.60279e-07	1.23567e-07	7.89605e-08	0.538327	0.538916	6.54585e-08	-1.07841e-09	2.02876e-05
277.502	1.61571e-05	1.18517e-05	7.00632e-06	1.59344e-07	1.22846e-07	7.84998e-08	0.548232	0.547952	6.51445e-08	-9.11401e-10	1.47807e-05
276.991	1.61571e-05	1.18517e-05	7.00634e-06	1.58401e-07	1.22119e-07	7.80354e-08	0.558384	0.558719	6.50957e-08	-8.6446e-10	9.31512e-06
276.48	1.6157e-05	1.18517e-05	7.0063e-06	1.57448e-07	1.21385e-07	7.75659e-08	0.570909	0.570032	6.49928e-08	-6.02029e-10	5.16623e-06
276.009	1.61571e-05	1.18517e-05	7.00632e-06	1.56495e-07	1.2065e-07	7.70967e-08	0.577166	0.577527	6.49591e-08	-5.77098e-10	1.85314e-06
275.498	1.6157e-05	1.18517e-05	7.00629e-06	1.55529e-07	1.19906e-07	7.66208e-08	0.592429	0.591947	6.51786e-08	-1.86921e-10	-1.88167e-06
274.988	1.6157e-05	1.18517e-05	7.00628e-06	1.54557e-07	1.19156e-07	7.61416e-08	0.603802	0.603518	6.54139e-08	1.68943e-10	-5.32777e-06
274.516	1.61569e-05	1.18517e-05	7.00623e-06	1.53575e-07	1.18399e-07	7.5658e-08	0.617213	0.615963	6.56732e-08	5.4637e-10	-7.92811e-06
274.006	1.61567e-05	1.18517e-05	7.00608e-06	1.52578e-07	1.1763e-07	7.51669e-08	0.635225	0.631681	6.6214e-08	1.1225e-09	-1.10424e-05
273.495	1.61566e-05	1.18517e-05	7.006e-06	1.51582e-07	1.16862e-07	7.46759e-08	0.643687	0.641857	6.66044e-08	1.23873e-09	-1.18211e-05
272.984	1.61564e-05	1.18517e-05	7.00593e-06	1.50573e-07	1.16085e-07	7.41792e-08	0.660448	0.658619	6.79123e-08	1.30776e-09	-1.36156e-05
272.512	1.61562e-05	1.18517e-05	7.00581e-06	1.4956e-07	1.15303e-07	7.36798e-08	0.673625	0.670734	6.88708e-08	1.32163e-09	-1.54314e-05
272.002	1.61561e-05	1.18517e-05	7.00571e-06	1.48544e-07	1.1452e-07	7.31794e-08	0.684657	0.68208	6.99217e-08	1.14737e-09	-1.67006e-05
271.491	1.61558e-05	1.18517e-05	7.00554e-06	1.47521e-07	1.13732e-07	7.26755e-08	0.699881	0.69549	7.13754e-08	9.93736e-10	-1.80196e-05
271.019	1.61555e-05	1.18517e-05	7.00539e-06	1.46498e-07	1.12943e-07	7.21713e-08	0.710877	0.70671	7.23572e-08	8.42034e-10	-1.80536e-05
270.508	1.61552e-05	1.18517e-05	7.00526e-06	1.45463e-07	1.12145e-07	7.16616e-08	0.730277	0.726682	7.44766e-08	6.91336e-10	-1.84967e-05
269.997	1.61549e-05	1.18517e-05	7.00514e-06	1.44423e-07	1.11343e-07	7.11493e-08	0.745662	0.742021	7.57469e-08	7.50007e-10	-1.9066e-05
269.486	1.61545e-05	1.18516e-05	7.00498e-06	1.43374e-07	1.10534e-07	7.06323e-08	0.764621	0.759877	7.72281e-08	8.40356e-10	-1.98816e-05
269.014	1.61542e-05	1.18516e-05	7.00485e-06	1.42315e-07	1.09718e-07	7.01108e-08	0.784027	0.779786	7.8881e-08	9.27032e-10	-2.03397e-05
268.503	1.61537e-05	1.18516e-05	7.00466e-06	1.41251e-07	1.08898e-07	6.95867e-08	0.801013	0.794874	7.987e-08	1.02612e-09	-2.03558e-05
267.992	1.61532e-05	1.18516e-05	7.0045e-06	1.40174e-07	1.08067e-07	6.9056e-08	0.825538	0.819851	8.19116e-08	1.0575e-09	-2.01167e-05
267.481	1.61527e-05	1.18516e-05	7.00431e-06	1.39088e-07	1.0723e-07	6.85211e-08	0.846228	0.839541	8.31122e-08	1.09472e-09	-1.96775e-05
267.009	1.61523e-05	1.18516e-05	7.00421e-06	1.38001e-07	1.06392e-07	6.79857e-08	0.862189	0.858174	8.45675e-08	1.06134e-09	-1.8374e-05
266.498	1.61518e-05	1.18516e-05	7.00404e-06	1.36899e-07	1.05542e-07	6.74424e-08	0.890345	0.883623	8.60501e-08	1.12533e-09	-1.94298e-05
265.987	1.61511e-05	1.18516e-05	7.00386e-06	1.35794e-07	1.0469e-07	6.6898e-08	0.908324	0.900799	8.70908e-08	1.11245e-09	-1.8328e-05
265.515	1.61504e-05	1.18516e-05	7.00368e-06	1.34674e-07	1.03827e-07	6.63466e-08	0.937206	0.929347	8.85611e-08	1.20596e-09	-1.75565e-05
265.004	1.61496e-05	1.18516e-05	7.00348e-06	1.33545e-07	1.02956e-07	6.57901e-08	0.963205	0.953896	8.94531e-08	1.30612e-09	-1.62546e-05
264.493	1.61488e-05	1.18516e-05	7.0033e-06	1.32411e-07	1.02082e-07	6.52315e-08	0.985651	0.977251	9.05662e-08	1.27776e-09	-1.36048e-05
263.981	1.61481e-05	1.18516e-05	7.00315e-06	1.31267e-07	1.012e-07	6.46678e-08	1.01383	1.00588	9.19255e-08	1.22485e-09	-1.24951e-05
263.509	1.61472e-05	1.18516e-05	7.00298e-06	1.30125e-07	1.0032e-07	6.41052e-08	1.03089	1.02178	9.23e-08	1.1518e-09	-1.11044e-05
262.998	1.61463e-05	1.18515e-05	7.00281e-06	1.28976e-07	9.94339e-08	6.35392e-08	1.0576	1.04809	9.33765e-08	1.05263e-09	-9.42398e-06
262.487	1.61455e-05	1.18515e-05	7.00266e-06	1.27824e-07	9.8546e-08	6.29718e-08	1.08125	1.07227	9.42838e-08	8.96267e-10	-7.15529e-06
262.015	1.61444e-05	1.18515e-05	7.00249e-06	1.26669e-07	9.76553e-08	6.24027e-08	1.10614	1.09478	9.50826e-08	8.26107e-10	-5.72942e-06
261.503	1.61433e-05	1.18515e-05	7.00232e-06	1.25505e-07	9.67582e-08	6.18294e-08	1.13706	1.12593	9.60909e-08	6.84423e-10	-2.59936e-06
260.992	1.61423e-05	1.18515e-05	7.00217e-06	1.24347e-07	9.58658e-08	6.12591e-08	1.15404	1.14299	9.61741e-08	6.68466e-10	1.46018e-06
260.52	1.61412e-05	1.18515e-05	7.00202e-06	1.23193e-07	9.49754e-08	6.06902e-08	1.17485	1.16375	9.63593e-08	6.72389e-10	5.09195e-06
260.008	1.61402e-05	1.18515e-05	7.00189e-06	1.22045e-07	9.40904e-08	6.01247e-08	1.1916	1.18149	9.64367e-08	6.24131e-10	9.4032e-06
259.497	1.61392e-05	1.18515e-05	7.00176e-06	1.20901e-07	9.32085e-08	5.95611e-08	1.21172	1.20102	9.64826e-08	6.24283e-10	1.23506e-05
258.985	1.61379e-05	1.18515e-05	7.00161e-06	1.1975e-07	9.23217e-08	5.89944e-08	1.24346	1.23037	9.70182e-08	6.42455e-10	1.39146e-05
258.513	1.61367e-05	1.18515e-05	7.00148e-06	1.1861e-07	9.14422e-08	5.84324e-08	1.25947	1.24747	9.69593e-08	6.06431e-10	2.04989e-05
258.001	1.61354e-05	1.18515e-05	7.00135e-06	1.17468e-07	9.05621e-08	5.787e-08	1.2867	1.27356	9.71482e-08	5.99586e-10	2.33812e-05
257.49	1.61341e-05	1.18515e-05	7.00122e-06	1.16332e-07	8.9686e-08	5.73102e-08	1.30822	1.29523	9.7273e-08	5.60058e-10	2.85351e-05
257.017	1.6133e-05	1.18515e-05	7.00111e-06	1.15203e-07	8.88159e-08	5.67542e-08	1.3268	1.31478	9.71262e-08	5.28242e-10	3.34154e-05
256.506	1.61318e-05	1.18514e-05	7.00101e-06	1.14077e-07	8.79477e-08	5.61994e-08	1.35237	1.34016	9.73814e-08	4.65044e-10	3.73376e-05
255.994	1.61305e-05	1.18514e-05	7.00091e-06	1.12961e-07	8.7087e-08	5.56494e-08	1.36886	1.35586	9.70856e-08	4.42797e-10	4.15396e-05
255.482	1.61292e-05	1.18514e-05	7.00081e-06	1.11851e-07	8.6232e-08	5.51031e-08	1.38909	1.3759	9.71376e-08	3.53398e-10	4.53649e-05
255.01	1.6128e-05	1.18514e-05	7.00073e-06	1.10754e-07	8.5386e-08	5.45625e-08	1.4038	1.39187	9.69719e-08	2.60992e-10	4.99941e-05
254.498	1.61267e-05	1.18514e-05	7.00064e-06	1.09668e-07	8.45485e-08	5.40273e-08	1.41881	1.40542	9.65508e-08	2.88721e-10	5.20947e-05
253.986	1.61255e-05	1.18514e-05	7.00057e-06	1.0859e-07	8.37178e-08	5.34965e-08	1.43718	1.42466	9.64829e-08	2.46426e-10	5.60413e-05
253.514	1.61243e-05	1.18514e-05	7.0005e-06	1.07528e-07	8.28988e-08	5.29731e-08	1.44706	1.43483	9.59399e-08	2.25067e-10	6.07025e-05
253.002	1.61232e-05	1.18514e-05	7.00043e-06	1.06479e-07	8.20902e-08	5.24564e-08	1.45851	1.44687	9.56008e-08	1.93672e-10	6.35985e-05
252.49	1.61221e-05	1.18514e-05	7.00037e-06	1.05445e-07	8.12925e-08	5.19467e-08	1.46856	1.45686	9.50873e-08	2.10508e-10	6.58083e-05
252.018	1.6121e-05	1.18514e-05	7.00032e-06	1.04426e-07	8.05076e-08	5.14451e-08	1.47497	1.46382	9.45603e-08	1.83272e-10	6.89639e-05
251.506	1.61198e-05	1.18514e-05	7.00026e-06	1.03422e-07	7.97332e-08	5.09502e-08	1.48458	1.47184	9.42145e-08	1.71377e-10	6.85079e-05
250.994	1.61187e-05	1.18514e-05	7.00021e-06	1.02435e-07	7.89724e-08	5.04641e-08	1.48819	1.47639	9.36945e-08	1.36627e-10	7.10572e-05
250.482	1.61177e-05	1.18514e-05	7.00016e-06	1.01465e-07	7.82248e-08	4.99864e-08	1.49186	1.48127	9.33154e-08	9.64434e-11	7.23406e-05
250.009	1.61168e-05	1.18514e-05	7.00012e-06	1.00514e-07	7.74914e-08	4.95177e-08	1.49243	1.48231	9.28513e-08	6.53765e-11	7.26409e-05
249.497	1.61159e-05	1.18514e-05	7.00009e-06	9.95809e-08	7.6772e-08	4.9058e-08	1.49277	1.48333	9.22326e-08	5.6763e-11	7.37025e-05
248.985	1.61151e-05	1.18514e-05	7.00006e-06	9.86667e-08	7.60672e-08	4.86076e-08	1.49064	1.48202	9.17339e-08	3.45859e-11	7.35526e-05
248.512	1.61144e-05	1.18514e-05	7.00003e-06	9.77709e-08	7.53765e-08	4.81663e-08	1.48757	1.47971	9.11559e-08	-6.5095e-12	6.99977e-05
248	1.61137e-05	1.18514e-05	7.00001e-06	9.68936e-08	7.47002e-08	4.77341e-08	1.48342	1.47659	9.05882e-08	-3.2575e-12	6.72581e-05
247.488	1.61133e-05	1.18514e-05	6.99999e-06	9.60357e-08	7.40388e-08	4.73115e-08	1.47664	1.47157	9.00647e-08	-1.34146e-11	6.2493e-05
247.015	1.61128e-05	1.18514e-05	6.99998e-06	9.51948e-08	7.33905e-08	4.68972e-08	1.4721	1.46677	8.93829e-08	-8.04698e-12	5.68173e-05
246.503	1.61123e-05	1.18514e-05	6.99996e-06	9.43752e-08	7.27586e-08	4.64934e-08	1.46006	1.45439	8.88523e-08	-1.30726e-11	5.29639e-05
245.991	1.61121e-05	1.18514e-05	6.99996e-06	9.35751e-08	7.21418e-08	4.60993e-08	1.4494	1.447	8.82895e-08	-5.35724e-11	4.89206e-05
245.518	1.61119e-05	1.18514e-05	6.99995e-06	9.27946e-08	7.15401e-08	4.57148e-08	1.43712	1.4356	8.77262e-08	-6.28745e-11	4.2656e-05
245.006	1.61117e-05	1.18514e-05	6.99995e-06	9.20355e-08	7.09549e-08	4.53408e-08	1.42002	1.41774	8.71167e-08	-5.86546e-11	3.63734e-05
244.494	1.61117e-05	1.18514e-05	6.99994e-06	9.12942e-08	7.03834e-08	4.49756e-08	1.40858	1.40791	8.64566e-08	-5.43231e-11	3.13409e-05
243.981	1.61118e-05	1.18514e-05	6.99995e-06	9.05739e-08	6.9828e-08	4.46207e-08	1.38958	1.39096	8.57825e-08	-4.19399e-11	2.47953e-05
243.508	1.6112e-05	1.18514e-05	6.99995e-06	8.98696e-08	6.9285e-08	4.42738e-08	1.37869	1.38148	8.51099e-08	-2.05078e-11	1.87408e-05
242.996	1.61123e-05	1.18514e-05	6.99996e-06	8.91819e-08	6.87549e-08	4.3935e-08	1.36587	1.36845	8.44209e-08	-8.68221e-14	1.34593e-05
242.484	1.61127e-05	1.18514e-05	6.99998e-06	8.85135e-08	6.82396e-08	4.36057e-08	1.34681	1.35198	8.36192e-08	4.45898e-11	9.34217e-06
242.011	1.6113e-05	1.18514e-05	6.99999e-06	8.78608e-08	6.77363e-08	4.32842e-08	1.33406	1.33812	8.28093e-08	1.08949e-10	5.63025e-06
241.498	1.61135e-05	1.18514e-05	7e-06	8.72281e-08	6.72486e-08	4.29725e-08	1.31103	1.31695	8.18901e-08	1.90983e-10	2.80472e-06
240.986	1.61141e-05	1.18514e-05	7.00002e-06	8.66107e-08	6.67726e-08	4.26683e-08	1.29651	1.30388	8.10591e-08	2.69628e-10	-1.75634e-06
240.513	1.61147e-05	1.18514e-05	7.00005e-06	8.60095e-08	6.63091e-08	4.23721e-08	1.27958	1.28639	8.01427e-08	3.70977e-10	-4.0258e-06
240	1.61155e-05	1.18514e-05	7.00008e-06	8.54273e-08	6.58603e-08	4.20853e-08	1.25528	1.26584	7.89856e-08	5.54337e-10	-4.75555e-06
239.488	1.61163e-05	1.18514e-05	7.00011e-06	8.48598e-08	6.54227e-08	4.18057e-08	1.24063	1.25041	7.79673e-08	6.98039e-10	-2.52459e-06
239.015	1.61171e-05	1.18514e-05	7.00015e-06	8.43083e-08	6.49976e-08	4.15341e-08	1.2215	1.23263	7.67621e-08	9.30384e-10	-9.34815e-08
238.502	1.61181e-05	1.18515e-05	7.00019e-06	8.37709e-08	6.45832e-08	4.12693e-08	1.20654	1.21916	7.55936e-08	1.14548e-09	4.14422e-06
237.989	1.61189e-05	1.18515e-05	7.00023e-06	8.32473e-08	6.41796e-08	4.10113e-08	1.1918	1.20309	7.42757e-08	1.42988e-09	1.08037e-05
237.516	1.612e-05	1.18515e-05	7.00029e-06	8.27394e-08	6.3788e-08	4.07611e-08	1.17123	1.18589	7.2678e-08	1.83293e-09	1.70439e-05
237.004	1.61212e-05	1.18515e-05	7.00036e-06	8.22436e-08	6.34058e-08	4.05169e-08	1.1598	1.17569	7.13021e-08	2.14664e-09	2.80335e-05
236.491	1.61223e-05	1.18516e-05	7.00043e-06	8.17611e-08	6.30338e-08	4.02792e-08	1.14511	1.16177	6.95158e-08	2.66238e-09	4.11115e-05
236.018	1.61234e-05	1.18516e-05	7.0005e-06	8.12891e-08	6.26699e-08	4.00467e-08	1.13639	1.15208	6.79742e-08	3.0939e-09	5.47636e-05
235.505	1.61245e-05	1.18517e-05	7.00058e-06	8.08287e-08	6.23149e-08	3.98198e-08	1.12456	1.14166	6.62075e-08	3.62087e-09	6.83685e-05
234.992	1.61257e-05	1.18518e-05	7.00067e-06	8.038e-08	6.1969e-08	3.95988e-08	1.11179	1.1302	6.4086e-08	4.35324e-09	8.46279e-05
234.519	1.61269e-05	1.18519e-05	7.00076e-06	7.99401e-08	6.16299e-08	3.93821e-08	1.10658	1.1247	6.26735e-08	4.71901e-09	0.000102333
234.006	1.61279e-05	1.18519e-05	7.00085e-06	7.95096e-08	6.1298e-08	3.917e-08	1.09904	1.11568	6.06271e-08	5.48513e-09	0.000120114
233.493	1.61287e-05	1.1852e-05	7.00093e-06	7.90873e-08	6.09724e-08	3.89619e-08	1.09315	1.1081	5.87765e-08	6.15336e-09	0.000135014
232.98	1.61296e-05	1.18521e-05	7.00101e-06	7.86727e-08	6.06528e-08	3.87577e-08	1.08684	1.10155	5.67235e-08	6.98152e-09	0.000146997
232.507	1.61302e-05	1.18522e-05	7.00107e-06	7.82646e-08	6.03382e-08	3.85567e-08	1.08304	1.09383	5.43611e-08	8.06752e-09	0.000158671
231.994	1.61308e-05	1.18523e-05	7.00114e-06	7.7863e-08	6.00285e-08	3.83588e-08	1.07797	1.08927	5.27842e-08	8.74603e-09	0.000163984
231.481	1.61312e-05	1.18524e-05	7.00119e-06	7.74663e-08	5.97227e-08	3.81633e-08	1.07644	1.08579	5.08703e-08	9.6477e-09	0.000170354
231.008	1.61317e-05	1.18525e-05	7.00124e-06	7.70743e-08	5.94205e-08	3.79702e-08	1.07457	1.08297	4.92265e-08	1.04329e-08	0.00017364
230.495	1.61319e-05	1.18526e-05	7.00127e-06	7.66852e-08	5.91205e-08	3.77786e-08	1.07644	1.08109	4.7316e-08	1.14243e-08	0.000175054
229.982	1.61321e-05	1.18526e-05	7.0013e-06	7.63001e-08	5.88236e-08	3.75889e-08	1.07477	1.07924	4.50503e-08	1.26972e-08	0.000174555
229.508	1.61322e-05	1.18527e-05	7.00132e-06	7.59179e-08	5.8529e-08	3.74006e-08	1.07558	1.07929	4.39385e-08	1.3256e-08	0.000170259
228.995	1.61324e-05	1.18527e-05	7.00135e-06	7.5539e-08	5.82369e-08	3.72139e-08	1.07496	1.07967	4.23547e-08	1.40987e-08	0.000166592
228.482	1.61326e-05	1.18528e-05	7.00138e-06	7.51622e-08	5.79464e-08	3.70283e-08	1.07744	1.08174	4.0825e-08	1.50094e-08	0.000161801
228.009	1.61327e-05	1.18528e-05	7.00139e-06	7.4787e-08	5.76571e-08	3.68434e-08	1.08075	1.08289	3.93984e-08	1.58336e-08	0.000154985
227.496	1.61327e-05	1.18528e-05	7.00139e-06	7.44116e-08	5.73677e-08	3.66585e-08	1.088	1.08792	3.69309e-08	1.74138e-08	0.000149115
226.983	1.61325e-05	1.18527e-05	7.00136e-06	7.40338e-08	5.70764e-08	3.64724e-08	1.10103	1.09645	3.47605e-08	1.88422e-08	0.000138372
226.509	1.61324e-05	1.18527e-05	7.00133e-06	7.36555e-08	5.67848e-08	3.6286e-08	1.10859	1.10415	3.30051e-08	1.9964e-08	0.000126786
225.996	1.61323e-05	1.18526e-05	7.00131e-06	7.32768e-08	5.64928e-08	3.60994e-08	1.11574	1.11264	3.14805e-08	2.09027e-08	0.000113834
225.483	1.61321e-05	1.18525e-05	7.00128e-06	7.2897e-08	5.62e-08	3.59123e-08	1.1257	1.12004	2.99666e-08	2.18755e-08	0.000101868
225.009	1.61319e-05	1.18523e-05	7.00123e-06	7.25167e-08	5.59068e-08	3.5725e-08	1.13315	1.12661	2.82272e-08	2.28827e-08	8.87183e-05
224.496	1.61318e-05	1.18522e-05	7.00118e-06	7.21378e-08	5.56147e-08	3.55383e-08	1.13511	1.12824	2.72445e-08	2.33632e-08	7.38508e-05
223.983	1.61316e-05	1.1852e-05	7.00114e-06	7.17618e-08	5.53249e-08	3.53531e-08	1.13274	1.12706	2.60927e-08	2.38193e-08	5.98291e-05
223.509	1.61315e-05	1.18519e-05	7.0011e-06	7.13895e-08	5.50378e-08	3.51697e-08	1.12855	1.12302	2.50707e-08	2.41011e-08	4.77046e-05
222.995	1.61313e-05	1.18518e-05	7.00106e-06	7.10213e-08	5.4754e-08	3.49883e-08	1.12342	1.118	2.42439e-08	2.42124e-08	3.81964e-05
222.482	1.61312e-05	1.18516e-05	7.00103e-06	7.06575e-08	5.44735e-08	3.4809e-08	1.11733	1.11302	2.31675e-08	2.43243e-08	2.89986e-05
222.008	1.61312e-05	1.18516e-05	7.001e-06	7.02971e-08	5.41956e-08	3.46315e-08	1.11548	1.1122	2.24234e-08	2.43227e-08	2.42e-05
221.495	1.61311e-05	1.18515e-05	7.00098e-06	6.99389e-08	5.39194e-08	3.4455e-08	1.11659	1.11385	2.14147e-08	2.42767e-08	1.84086e-05
220.982	1.6131e-05	1.18514e-05	7.00095e-06	6.95821e-08	5.36444e-08	3.42792e-08	1.12042	1.1172	2.04715e-08	2.41254e-08	1.44292e-05
220.508	1.6131e-05	1.18514e-05	7.00093e-06	6.9227e-08	5.33706e-08	3.41043e-08	1.12427	1.12154	1.98076e-08	2.39383e-08	1.14449e-05
219.994	1.6131e-05	1.18513e-05	7.00092e-06	6.8873e-08	5.30977e-08	3.39299e-08	1.12982	1.12883	1.89254e-08	2.35244e-08	1.07544e-05

## Sheet: Data2
AM5	HY5	VA10	B11	B12	B13	Buoc song
0.145975	0.021394	-0.000203	0.028279	0.035173	0.041489	340.00
0.143353	0.022893	-0.000531	0.028918	0.035968	0.042426	339.50
0.140879	0.024515	-0.000776	0.029001	0.036071	0.042548	339.00
0.138244	0.026359	-0.000769	0.029225	0.036350	0.042877	338.50
0.135903	0.028195	-0.000994	0.029238	0.036366	0.042896	338.00
0.133213	0.029998	-0.001123	0.029363	0.036521	0.043080	337.50
0.130563	0.031803	-0.001350	0.029371	0.036531	0.043091	337.00
0.128613	0.034168	-0.001314	0.029483	0.036670	0.043254	336.50
0.126842	0.036312	-0.000895	0.029486	0.036674	0.043258	336.00
0.124600	0.038649	-0.001039	0.030082	0.037415	0.044134	335.50
0.122411	0.041075	-0.001220	0.030272	0.037651	0.044412	335.00
0.120119	0.043596	-0.001321	0.030383	0.037790	0.044575	334.50
0.117693	0.045852	-0.001284	0.030909	0.038444	0.045346	334.00
0.114900	0.048211	-0.001371	0.031318	0.038952	0.045947	333.50
0.112923	0.050791	-0.000847	0.031187	0.038790	0.045755	333.00
0.110531	0.053130	-0.000686	0.031501	0.039180	0.046216	332.50
0.108696	0.055754	-0.000384	0.031970	0.039764	0.046904	332.00
0.106178	0.058053	-0.000283	0.032473	0.040389	0.047641	331.50
0.103935	0.060327	-0.000423	0.032375	0.040268	0.047498	331.00
0.101342	0.062661	-0.000597	0.032565	0.040504	0.047777	330.50
0.098829	0.064491	-0.000709	0.032822	0.040824	0.048154	330.00
0.096128	0.066460	-0.000863	0.033303	0.041421	0.048859	329.50
0.093853	0.068243	-0.000802	0.033413	0.041559	0.049021	329.00
0.091666	0.069851	-0.000940	0.033612	0.041806	0.049313	328.50
0.089139	0.071383	-0.000950	0.034147	0.042471	0.050097	328.00
0.086453	0.072805	-0.001070	0.033806	0.042048	0.049597	327.50
0.084744	0.074249	-0.000966	0.034065	0.042370	0.049978	327.00
0.082636	0.075756	-0.001011	0.034192	0.042527	0.050164	326.50
0.080946	0.077004	-0.001035	0.034199	0.042536	0.050175	326.00
0.078559	0.077860	-0.001133	0.034237	0.042584	0.050230	325.50
0.076909	0.079280	-0.001080	0.034245	0.042594	0.050242	325.00
0.075266	0.080608	-0.000621	0.034583	0.043014	0.050737	324.50
0.073914	0.081788	-0.000541	0.034539	0.042959	0.050672	324.00
0.072445	0.082840	-0.000463	0.034420	0.042811	0.050499	323.50
0.070749	0.083721	-0.000473	0.034123	0.042441	0.050062	323.00
0.068775	0.084973	-0.000572	0.034144	0.042467	0.050093	322.50
0.067497	0.085983	-0.000129	0.034379	0.042760	0.050438	322.00
0.065846	0.086910	-0.000048	0.034257	0.042609	0.050260	321.50
0.063942	0.087879	0.000113	0.034141	0.042464	0.050088	321.00
0.061846	0.088799	0.000237	0.034173	0.042504	0.050136	320.50
0.060178	0.089312	0.000131	0.033934	0.042206	0.049785	320.00
0.058434	0.090280	0.000294	0.034074	0.042380	0.049990	319.50
0.056740	0.090886	0.000278	0.034021	0.042315	0.049913	319.00
0.055008	0.091437	0.000580	0.034044	0.042344	0.049948	318.50
0.053270	0.091760	0.000541	0.033918	0.042186	0.049761	318.00
0.052089	0.092152	0.000877	0.034008	0.042299	0.049894	317.50
0.050323	0.092433	0.000954	0.034031	0.042328	0.049927	317.00
0.048924	0.092647	0.001236	0.034145	0.042469	0.050094	316.50
0.047098	0.092473	0.001353	0.034260	0.042613	0.050264	316.00
0.045519	0.092377	0.001525	0.033809	0.042051	0.049602	315.50
0.043758	0.092243	0.001521	0.033952	0.042229	0.049811	315.00
0.042498	0.091834	0.001736	0.034102	0.042415	0.050031	314.50
0.041253	0.091481	0.001873	0.034073	0.042379	0.049988	314.00
0.039900	0.091167	0.002170	0.034122	0.042440	0.050061	313.50
0.038681	0.090580	0.002496	0.033905	0.042170	0.049742	313.00
0.037607	0.089974	0.002787	0.034022	0.042316	0.049915	312.50
0.035911	0.089036	0.002849	0.033876	0.042134	0.049699	312.00
0.034660	0.088326	0.003033	0.033871	0.042127	0.049692	311.50
0.032740	0.087344	0.003114	0.033900	0.042164	0.049734	311.00
0.031562	0.086553	0.003373	0.034067	0.042373	0.049981	310.50
0.030578	0.085925	0.003901	0.034027	0.042323	0.049921	310.00
0.029064	0.085117	0.004201	0.033995	0.042283	0.049875	309.50
0.028303	0.084467	0.004785	0.033960	0.042239	0.049822	309.00
0.027685	0.083784	0.005327	0.034162	0.042490	0.050119	308.50
0.026969	0.083108	0.005945	0.034759	0.043233	0.050995	308.00
0.025978	0.082344	0.006528	0.035273	0.043872	0.051749	307.50
0.025082	0.081593	0.007005	0.035708	0.044413	0.052388	307.00
0.023848	0.080816	0.007489	0.036232	0.045065	0.053156	306.50
0.023304	0.080405	0.008382	0.036948	0.045955	0.054207	306.00
0.022298	0.079717	0.009069	0.037629	0.046803	0.055206	305.50
0.021374	0.078877	0.010033	0.038378	0.047734	0.056304	305.00
0.021106	0.078251	0.010897	0.039326	0.048913	0.057695	304.50
0.020348	0.077438	0.011757	0.040256	0.050070	0.059060	304.00
0.019554	0.076704	0.012526	0.041291	0.051358	0.060579	303.50
0.019160	0.076145	0.013753	0.042627	0.053019	0.062539	303.00
0.018394	0.075502	0.014715	0.043973	0.054693	0.064514	302.50
0.017750	0.074905	0.016181	0.045236	0.056264	0.066367	302.00
0.017195	0.074350	0.017445	0.046617	0.057981	0.068392	301.50
0.016593	0.073680	0.018925	0.048137	0.059872	0.070622	301.00
0.016210	0.073079	0.020386	0.050092	0.062304	0.073492	300.50
0.015560	0.072225	0.021747	0.052009	0.064688	0.076302	300.00
0.014555	0.071437	0.023051	0.054176	0.067383	0.079482	299.50
0.014179	0.070741	0.024505	0.056315	0.070044	0.082621	299.00
0.013891	0.070437	0.026236	0.058651	0.072949	0.086047	298.50
0.013122	0.069854	0.028023	0.060869	0.075708	0.089301	298.00
0.012656	0.069488	0.029919	0.063507	0.078989	0.093171	297.50
0.012362	0.069066	0.031910	0.066418	0.082610	0.097443	297.00
0.011990	0.068679	0.033669	0.069371	0.086283	0.101775	296.50
0.011787	0.068245	0.035672	0.072387	0.090034	0.106200	296.00
0.011671	0.068129	0.037781	0.075866	0.094361	0.111305	295.50
0.011381	0.067957	0.039932	0.079506	0.098888	0.116644	295.00
0.010975	0.067938	0.042275	0.082862	0.103062	0.121568	294.50
0.010572	0.067855	0.044616	0.086840	0.108010	0.127404	294.00
0.010505	0.068162	0.047324	0.090722	0.112839	0.133100	293.50
0.010337	0.068597	0.050008	0.095006	0.118166	0.139384	293.00
0.010012	0.069150	0.052810	0.099471	0.123720	0.145935	292.50
0.009843	0.069725	0.055657	0.104510	0.129988	0.153328	292.00
0.009281	0.070305	0.058319	0.109585	0.136300	0.160774	291.50
0.009509	0.071495	0.061749	0.115171	0.143247	0.168969	291.00
0.009609	0.072825	0.065237	0.120651	0.150064	0.177010	290.50
0.009700	0.074509	0.068819	0.126886	0.157819	0.186157	290.00
0.009640	0.076417	0.072391	0.133100	0.165548	0.195272	289.50
0.009255	0.078612	0.075952	0.139592	0.173623	0.204798	289.00
0.008918	0.081321	0.079519	0.146404	0.182095	0.214792	288.50
0.008955	0.084947	0.083446	0.153688	0.191154	0.225477	288.00
0.009146	0.088877	0.087385	0.161019	0.200272	0.236233	287.50
0.009918	0.093714	0.091679	0.168810	0.209963	0.247663	287.00
0.010351	0.099276	0.096005	0.177016	0.220169	0.259702	286.50
0.010466	0.105489	0.100243	0.185696	0.230965	0.272437	286.00
0.011090	0.112761	0.104635	0.194248	0.241602	0.284984	285.50
0.011641	0.121194	0.109114	0.203474	0.253077	0.298520	285.00
0.012190	0.130398	0.113340	0.212656	0.264498	0.311990	284.50
0.012886	0.141048	0.117807	0.222630	0.276903	0.326623	284.00
0.013689	0.152817	0.122055	0.232562	0.289256	0.341195	283.50
0.014064	0.166036	0.126485	0.243097	0.302360	0.356651	283.00
0.015002	0.180402	0.130831	0.253876	0.315766	0.372466	282.50
0.016063	0.196238	0.135433	0.265216	0.329871	0.389102	282.00
0.017280	0.213150	0.139811	0.276792	0.344269	0.406086	281.50
0.018191	0.231605	0.144172	0.289175	0.359670	0.424253	281.00
0.018919	0.251108	0.148248	0.301896	0.375492	0.442915	280.50
0.020224	0.271994	0.152801	0.314189	0.390783	0.460951	280.00
0.021477	0.294130	0.157531	0.326918	0.406615	0.479626	279.50
0.022525	0.317139	0.162150	0.340182	0.423112	0.499085	279.00
0.023692	0.340822	0.167044	0.353335	0.439471	0.518381	278.50
0.024808	0.365069	0.171904	0.366876	0.456314	0.538249	278.00
0.025881	0.389401	0.176667	0.380758	0.473580	0.558615	277.50
0.026616	0.413473	0.181566	0.394877	0.491140	0.579329	277.00
0.027853	0.437247	0.186714	0.408842	0.508510	0.599818	276.50
0.029319	0.460517	0.192246	0.423257	0.526439	0.620965	276.00
0.030938	0.482541	0.198146	0.437539	0.544203	0.641919	275.50
0.032571	0.503449	0.204057	0.451852	0.562005	0.662918	275.00
0.034406	0.522469	0.210237	0.465512	0.578995	0.682959	274.50
0.036086	0.539712	0.216648	0.479436	0.596314	0.703387	274.00
0.038198	0.554863	0.223105	0.494079	0.614526	0.724870	273.50
0.040424	0.567631	0.229817	0.508624	0.632618	0.746209	273.00
0.042818	0.577944	0.236764	0.522876	0.650344	0.767119	272.50
0.045154	0.585926	0.243759	0.536904	0.667791	0.787699	272.00
0.047356	0.591363	0.251069	0.550965	0.685280	0.808328	271.50
0.049939	0.594922	0.258955	0.564647	0.702297	0.828401	271.00
0.052311	0.595850	0.267160	0.578539	0.719576	0.848783	270.50
0.054597	0.594669	0.275241	0.591937	0.736240	0.868438	270.00
0.057128	0.591502	0.283688	0.605397	0.752981	0.888185	269.50
0.059312	0.586548	0.292346	0.618742	0.769580	0.907765	269.00
0.061716	0.579786	0.301239	0.632036	0.786115	0.927269	268.50
0.063936	0.571388	0.310171	0.645402	0.802739	0.946877	268.00
0.066601	0.561707	0.319461	0.658846	0.819460	0.966601	267.50
0.069327	0.550793	0.328893	0.672006	0.835829	0.985909	267.00
0.072195	0.538982	0.338459	0.684980	0.851965	1.004943	266.50
0.075123	0.526126	0.348210	0.698136	0.868329	1.024245	266.00
0.078236	0.512474	0.358144	0.711262	0.884654	1.043501	265.50
0.081894	0.498092	0.368065	0.724489	0.901106	1.062908	265.00
0.085262	0.482976	0.377924	0.737433	0.917205	1.081898	264.50
0.088968	0.467670	0.387803	0.750515	0.933476	1.101090	264.00
0.093129	0.451933	0.398010	0.763843	0.950054	1.120644	263.50
0.097078	0.436070	0.408085	0.776959	0.966368	1.139887	263.00
0.101292	0.419830	0.417995	0.790167	0.982795	1.159264	262.50
0.105819	0.403620	0.428006	0.803102	0.998883	1.178241	262.00
0.110734	0.387503	0.438009	0.815767	1.014635	1.196822	261.50
0.115507	0.371428	0.447702	0.828273	1.030190	1.215170	261.00
0.120812	0.355676	0.457458	0.840595	1.045516	1.233248	260.50
0.126181	0.339875	0.467049	0.852919	1.060845	1.251328	260.00
0.131721	0.324589	0.476372	0.864947	1.075805	1.268975	259.50
0.137560	0.309695	0.485488	0.876607	1.090308	1.286081	259.00
0.143674	0.295008	0.494237	0.887999	1.104476	1.302794	258.50
0.149954	0.280816	0.502688	0.899161	1.118360	1.319171	258.00
0.156636	0.267130	0.511018	0.909858	1.131664	1.334863	257.50
0.163387	0.253729	0.518896	0.920101	1.144404	1.349891	257.00
0.170778	0.240770	0.526229	0.930205	1.156971	1.364715	256.50
0.178806	0.228403	0.533539	0.939672	1.168746	1.378605	256.00
0.186728	0.216337	0.540230	0.948868	1.180184	1.392096	255.50
0.194817	0.204867	0.546332	0.957468	1.190880	1.404713	255.00
0.203233	0.193911	0.552150	0.965263	1.200576	1.416150	254.50
0.211922	0.183367	0.557401	0.972568	1.209661	1.426866	254.00
0.220859	0.173428	0.562141	0.979236	1.217955	1.436649	253.50
0.230018	0.163838	0.566346	0.985296	1.225492	1.445540	253.00
0.239656	0.154766	0.570313	0.990684	1.232194	1.453445	252.50
0.249515	0.146192	0.573760	0.995363	1.238014	1.460311	252.00
0.259732	0.138079	0.576615	0.999461	1.243111	1.466323	251.50
0.269955	0.130449	0.578799	1.002723	1.247167	1.471107	251.00
0.280715	0.123400	0.580578	1.005297	1.250370	1.474885	250.50
0.291263	0.116579	0.581827	1.007070	1.252575	1.477486	250.00
0.301781	0.110185	0.582595	1.008345	1.254160	1.479356	249.50
0.312756	0.104415	0.582928	1.009107	1.255109	1.480474	249.00
0.323801	0.099010	0.582956	1.009670	1.255809	1.481300	248.50
0.335166	0.094001	0.582740	1.009812	1.255985	1.481508	248.00
0.346501	0.089438	0.582295	1.009595	1.255715	1.481190	247.50
0.357864	0.085124	0.581508	1.009413	1.255489	1.480923	247.00
0.369379	0.081227	0.580747	1.009045	1.255031	1.480383	246.50
0.380622	0.077672	0.579798	1.008729	1.254638	1.479919	246.00
0.391891	0.074563	0.579042	1.008559	1.254426	1.479669	245.50
0.403061	0.071563	0.578372	1.008812	1.254741	1.480041	245.00
0.414120	0.068919	0.577962	1.009670	1.255809	1.481300	244.50
0.424958	0.066767	0.577974	1.011289	1.257822	1.483675	244.00
0.435854	0.065073	0.578597	1.013753	1.260886	1.487290	243.50
0.446228	0.063616	0.579573	1.017091	1.265039	1.492188	243.00
0.456257	0.062655	0.581559	1.021753	1.270838	1.499027	242.50
0.465724	0.062042	0.584143	1.027663	1.278188	1.507698	242.00
0.474473	0.061856	0.587562	1.035144	1.287493	1.518673	241.50
0.482514	0.062253	0.591946	1.044209	1.298768	1.531973	241.00
0.489837	0.063269	0.597455	1.055032	1.312229	1.547850	240.50
0.496409	0.064831	0.603942	1.067786	1.328092	1.566563	240.00
0.502183	0.067258	0.611632	1.082741	1.346692	1.588503	239.50
0.507226	0.070637	0.620470	1.099987	1.368143	1.613805	239.00
0.511551	0.075105	0.630641	1.119522	1.392440	1.642465	238.50
0.514654	0.080641	0.641974	1.141526	1.419809	1.674749	238.00
0.517079	0.087521	0.654434	1.166060	1.450324	1.710742	237.50
0.518470	0.095950	0.667980	1.193090	1.483942	1.750398	237.00
0.519146	0.106221	0.682887	1.223289	1.521504	1.794703	236.50
0.518973	0.118435	0.698662	1.256396	1.562681	1.843274	236.00
0.518361	0.132816	0.715706	1.292513	1.607604	1.896263	235.50
0.517010	0.149737	0.733686	1.332309	1.657101	1.954649	235.00
0.515463	0.169613	0.752758	1.375762	1.711146	2.018397	234.50
0.513600	0.192767	0.772720	1.423131	1.770064	2.087894	234.00
0.511205	0.219450	0.793585	1.474959	1.834526	2.163932	233.50
0.508888	0.250129	0.815550	1.531730	1.905136	2.247220	233.00
0.506193	0.285369	0.838070	1.594194	1.982829	2.338863	232.50
0.503225	0.325392	0.861406	1.663102	2.068535	2.439959	232.00
0.500576	0.370958	0.885747	1.739998	2.164176	2.552773	231.50
0.497850	0.422139	0.910530	1.825920	2.271045	2.678831	231.00
0.495130	0.479357	0.936237	1.922024	2.390578	2.819826	230.50
0.492686	0.543006	0.962535	2.030282	2.525226	2.978653	230.00

## Sheet: BRO-SAL
300	0.0620408	0.00516574		6204.08	516.574	0.0368
299.5	0.0608245	0.00514436		6082.45	514.436	0.0359544
299	0.0595078	0.00528161		5950.78	528.161	0.0352537
298.5	0.0581436	0.00538905		5814.36	538.905	0.0343877
298	0.0569103	0.00557684		5691.03	557.684	0.0336966
297.5	0.0555185	0.00573079		5551.85	573.079	0.0328478
297	0.0542986	0.00593494		5429.86	593.494	0.0321289
296.5	0.0528873	0.00611035		5288.73	611.035	0.0313436
296	0.0514496	0.0062255		5144.96	622.55	0.0304033
295.5	0.0500708	0.00651158		5007.08	651.158	0.029679
295	0.0486782	0.00678264		4867.82	678.264	0.0290496
294.5	0.0474299	0.00727854		4742.99	727.854	0.0284571
294	0.0460633	0.00780946		4606.33	780.946	0.0279354
293.5	0.0447474	0.00845561		4474.74	845.561	0.0274712
293	0.0433781	0.0092049		4337.81	920.49	0.0269962
292.5	0.0421577	0.0101135		4215.77	1011.35	0.0266348
292	0.0409424	0.0112179		4094.24	1121.79	0.0262645
291.5	0.0397038	0.0123005		3970.38	1230.05	0.0259207
291	0.0383505	0.0136682		3835.05	1366.82	0.0255869
290.5	0.0370084	0.0151641		3700.84	1516.41	0.0252698
290	0.0358556	0.0171464		3585.56	1714.64	0.0253719
289.5	0.034619	0.0191653		3461.9	1916.53	0.025489
289	0.0333336	0.0213593		3333.36	2135.93	0.0256839
288.5	0.0322571	0.0238882		3225.71	2388.82	0.0261986
288	0.0311194	0.0266161		3111.94	2661.61	0.0266422
287.5	0.0300184	0.0294775		3001.84	2947.75	0.0271477
287	0.0291447	0.0323113		2914.47	3231.13	0.0277455
286.5	0.0283056	0.0354861		2830.56	3548.61	0.0284718
286	0.0274164	0.0385562		2741.64	3855.62	0.0291337
285.5	0.0265801	0.0416239		2658.01	4162.39	0.0297234
285	0.0258436	0.0447008		2584.36	4470.08	0.0305177
284.5	0.0252809	0.0477051		2528.09	4770.51	0.0314284
284	0.0244672	0.0505599		2446.72	5055.99	0.0320931
283.5	0.0238632	0.0534272		2386.32	5342.72	0.0329008
283	0.0233382	0.055979		2333.82	5597.9	0.0335711
282.5	0.0227049	0.0581338		2270.49	5813.38	0.0341266
282	0.0223125	0.0600661		2231.25	6006.61	0.0345816
281.5	0.021777	0.0617748		2177.7	6177.48	0.0349202
281	0.0214391	0.0631857		2143.91	6318.57	0.0352948
280.5	0.0210395	0.0642216		2103.95	6422.16	0.0355088
280	0.0206817	0.0650466		2068.17	6504.66	0.0356985
279.5	0.0205252	0.0657682		2052.52	6576.82	0.0358866
279	0.0203061	0.0663585		2030.61	6635.85	0.0359959
278.5	0.0202518	0.0669257		2025.18	6692.57	0.036141
278	0.0200903	0.0672563		2009.03	6725.63	0.0361998
277.5	0.0199094	0.0675339		1990.94	6753.39	0.0361053
277	0.019789	0.0676889		1978.9	6768.89	0.0361087
276.5	0.019786	0.0678459		1978.6	6784.59	0.0362687
276	0.0199051	0.0679522		1990.51	6795.22	0.0363387
275.5	0.0198773	0.0676569		1987.73	6765.69	0.0362982
275	0.0200376	0.0675311		2003.76	6753.11	0.0364243
274.5	0.0202198	0.0671165		2021.98	6711.65	0.0363241
274	0.0203769	0.0664315		2037.69	6643.15	0.0362452
273.5	0.0208258	0.0657289		2082.58	6572.89	0.036121
273	0.0213165	0.0649051		2131.65	6490.51	0.0360512
272.5	0.0219698	0.0638867		2196.98	6388.67	0.0359255
272	0.0226544	0.0626949		2265.44	6269.49	0.035896
271.5	0.0234222	0.0614764		2342.22	6147.64	0.0358118
271	0.0245462	0.0603117		2454.62	6031.17	0.0358517
270.5	0.0255204	0.0590595		2552.04	5905.95	0.0359057
270	0.026536	0.0575014		2653.6	5750.14	0.0359017
269.5	0.0276119	0.0560579		2761.19	5605.79	0.0359615
269	0.0289738	0.0546048		2897.38	5460.48	0.0361536
268.5	0.0302653	0.053177		3026.53	5317.7	0.0363687
268	0.0315131	0.0515504		3151.31	5155.04	0.0366223
267.5	0.0331463	0.0501071		3314.63	5010.71	0.0370941
267	0.0348335	0.0486468		3483.35	4864.68	0.03759
266.5	0.0368201	0.047209		3682.01	4720.9	0.0381583
266	0.0388611	0.0457617		3886.11	4576.17	0.038761
265.5	0.0410432	0.0442512		4104.32	4425.12	0.0394553
265	0.0434366	0.0428374		4343.66	4283.74	0.0402837
264.5	0.0459836	0.0414509		4598.36	4145.09	0.0412254
264	0.0487389	0.0400585		4873.89	4005.85	0.0422319
263.5	0.0518324	0.0388179		5183.24	3881.79	0.0434775
263	0.0549913	0.0375315		5499.13	3753.15	0.0449822
262.5	0.0586155	0.0363998		5861.55	3639.98	0.0465955
262	0.0626297	0.0351912		6262.97	3519.12	0.0484778
261.5	0.0667932	0.0339156		6679.32	3391.56	0.0504336
261	0.071398	0.0327335		7139.8	3273.35	0.052656
260.5	0.0763451	0.0316307		7634.51	3163.07	0.0550918
260	0.0816269	0.0305671		8162.69	3056.71	0.0577675
259.5	0.0871638	0.0294281		8716.38	2942.81	0.0606051
259	0.0930544	0.028386		9305.44	2838.6	0.0637042
258.5	0.0993014	0.0275187		9930.14	2751.87	0.0671003
258	0.105816	0.0265968		10581.6	2659.68	0.0707145
257.5	0.112523	0.0256482		11252.3	2564.82	0.0744612
257	0.119519	0.0248358		11951.9	2483.58	0.0783603
256.5	0.126771	0.0240419		12677.1	2404.19	0.0824323
256	0.134131	0.0232438		13413.1	2324.38	0.0866646
255.5	0.141811	0.0225549		14181.1	2255.49	0.0910323
255	0.149556	0.02183		14955.6	2183	0.0954494
254.5	0.157462	0.0212044		15746.2	2120.44	0.0999016
254	0.165327	0.0206062		16532.7	2060.62	0.104411
253.5	0.173157	0.0200088		17315.7	2000.88	0.108879
253	0.180926	0.0194778		18092.6	1947.78	0.113307
252.5	0.188465	0.0189266		18846.5	1892.66	0.117637
252	0.195627	0.0183318		19562.7	1833.18	0.121765
251.5	0.202666	0.0179272		20266.6	1792.72	0.125802
251	0.20925	0.0174852		20925	1748.52	0.12959
250.5	0.21543	0.017068		21543	1706.8	0.133186
250	0.221191	0.0166431		22119.1	1664.31	0.136542
249.5	0.226394	0.016266		22639.4	1626.6	0.139539
249	0.231114	0.0159626		23111.4	1596.26	0.14229
248.5	0.235152	0.0156127		23515.2	1561.27	0.14458
248	0.238773	0.0154082		23877.3	1540.82	0.146771
247.5	0.241612	0.0151744		24161.2	1517.44	0.148335
247	0.243934	0.0151341		24393.4	1513.41	0.14969
246.5	0.245676	0.0150886		24567.6	1508.86	0.150703
246	0.246809	0.0150763		24680.9	1507.63	0.151296
245.5	0.247227	0.0151631		24722.7	1516.31	0.151522
245	0.247022	0.0153595		24702.2	1535.95	0.151412
244.5	0.246253	0.0156032		24625.3	1560.32	0.15099
244	0.244866	0.0159514		24486.6	1595.14	0.150331
243.5	0.242868	0.0164279		24286.8	1642.79	0.149257
243	0.240377	0.017193		24037.7	1719.3	0.148083
242.5	0.237455	0.0181929		23745.5	1819.29	0.146751
242	0.23416	0.0195083		23416	1950.83	0.14527
241.5	0.230476	0.0211531		23047.6	2115.31	0.143721
241	0.226583	0.0233381		22658.3	2333.81	0.142128
240.5	0.222428	0.0258859		22242.8	2588.59	0.140628
240	0.218149	0.0290981		21814.9	2909.81	0.1393
239.5	0.213945	0.032974		21394.5	3297.4	0.138288
239	0.209763	0.0375316		20976.3	3753.16	0.137551
238.5	0.205758	0.0429845		20575.8	4298.45	0.137236
238	0.201838	0.0492392		20183.8	4923.92	0.137434
237.5	0.198175	0.0564992		19817.5	5649.92	0.138141
237	0.194998	0.0647994		19499.8	6479.94	0.139476
236.5	0.192156	0.0740945		19215.6	7409.45	0.141466
236	0.189659	0.0844575		18965.9	8445.75	0.144205
235.5	0.187632	0.0958218		18763.2	9582.18	0.147565
235	0.186042	0.108029		18604.2	10802.9	0.151539
234.5	0.184986	0.121048		18498.6	12104.8	0.156153
234	0.184423	0.134684		18442.3	13468.4	0.161338
233.5	0.184256	0.148708		18425.6	14870.8	0.166936
233	0.184589	0.162923		18458.9	16292.3	0.172769
232.5	0.185256	0.176977		18525.6	17697.7	0.178816
232	0.186512	0.190841		18651.2	19084.1	0.185042
231.5	0.188086	0.204171		18808.6	20417.1	0.191307
231	0.190152	0.216793		19015.2	21679.3	0.197555
230.5	0.192656	0.228677		19265.6	22867.7	0.203819
230	0.195725	0.239567		19572.5	23956.7	0.209965
229.5	0.199366	0.249518		19936.6	24951.8	0.216103
229	0.203649	0.258362		20364.9	25836.2	0.222181
228.5	0.20867	0.266121		20867	26612.1	0.22829
228	0.214587	0.272919		21458.7	27291.9	0.234487
227.5	0.22142	0.278649		22142	27864.9	0.240836
227	0.2292	0.283322		22920	28332.2	0.247349
226.5	0.238134	0.286978		23813.4	28697.8	0.254169
226	0.248335	0.289731		24833.5	28973.1	0.261424
225.5	0.259959	0.291698		25995.9	29169.8	0.269185
225	0.272975	0.292826		27297.5	29282.6	0.277493
224.5	0.287559	0.293159		28755.9	29315.9	0.286424
224	0.303871	0.292907		30387.1	29290.7	0.296219
223.5	0.321908	0.292203		32190.8	29220.3	0.306898
223	0.341702	0.291023		34170.2	29102.3	0.318463
222.5	0.363151	0.289482		36315.1	28948.2	0.330937
222	0.386446	0.287784		38644.6	28778.4	0.344451
221.5	0.411331	0.285878		41133.1	28587.8	0.358758
221	0.437538	0.283863		43753.8	28386.3	0.3738
220.5	0.465073	0.281837		46507.3	28183.7	0.389598
220	0.493594	0.279694		49359.4	27969.4	0.405935
219.5	0.52294	0.277492		52294	27749.2	0.422724
219	0.552843	0.275241		55284.3	27524.1	0.439907
218.5	0.583269	0.273125		58326.9	27312.5	0.457355
218	0.613982	0.270842		61398.2	27084.2	0.474961
217.5	0.644874	0.268484		64487.4	26848.4	0.492732
217	0.675657	0.266087		67565.7	26608.7	0.510346
216.5	0.706297	0.263762		70629.7	26376.2	0.527854
216	0.736105	0.261313		73610.5	26131.3	0.544815
215.5	0.764951	0.258848		76495.1	25884.8	0.56109
215	0.792097	0.256427		79209.7	25642.7	0.576417
